# Supplementary material for: Posttranslational Targeting of a Recombinant Protein Promotes Its Efficient Secretion into the Escherichia coli Periplasm
Source: Appl Environ Microbiol. 2019 Jun 17;85(13):e00671-19. doi: 10.1128/AEM.00671-19 (PMC6581171; doi:10.1128/AEM.00671-19)
Supplement: Supplemental file 2 [file AEM.00671-19-sd002.xlsx]

## Sheet: S1
Table S1 Consequences of targeting the scFv BL1 co-translationally to the Sec-translocon.
Production of DsbA-BL1 was induced with IPTG in Tuner(DE3) cells (see the Methods section).
Tuner(DE3) cells harboring an empty expression vector were used as a reference (see the Methods section).
The proteomes of aforementioned cells were analyzed using label free mass spectrometry (see the Methods section).
Proteins were identified based on at least two unique peptides.
All quantified proteins are listed in this table.
Protein ID, localization, function and KEGG ID were assigned according to the UniProt database.
Data are based on the results of three biological replicates.
n.a. not assigned
Protein ID	Localisation	Function	KEGG	Fold change as log2	p-value	q-value
3PASE	n.a.	FUNCTION: Involved in the hydrolysis of the beta-gamma- phosphoanhydride linkage of triphosphate-containing substrates (inorganic or nucleoside-linked). Catalyzes the hydrolysis of inorganic triphosphate (PPPi), which could be cytotoxic because of its high affinity for calcium ion, thereby interfering with calcium signaling. It also hydrolyzes slowly thiamine triphosphatase (ThTP). YgiF is a spec…	eco:b3054	-0.08	0.079198	0.110641
6PGD	n.a.	FUNCTION: Catalyzes the oxidative decarboxylation of 6- phosphogluconate to ribulose 5-phosphate and CO(2), with concomitant reduction of NADP to NADPH. {ECO:0000269|PubMed:19686854}.; CATALYTIC ACTIVITY: 6-phospho-D-gluconate + NADP(+) = D-ribulose 5-phosphate + CO(2) + NADPH. {ECO:0000269|PubMed:19686854}.; BIOPHYSICOCHEMICAL PROPERTIES: Kinetic parameters: KM=49 uM for NADP {ECO:0000269|PubMed…	eco:b2029	0.3	0.0029829	0.00702139
AAT	Cytoplasm.	CATALYTIC ACTIVITY: L-aspartate + 2-oxoglutarate = oxaloacetate + L-glutamate. {ECO:0000269|PubMed:10556573}.; COFACTOR: Name=pyridoxal 5'-phosphate; Xref=ChEBI:CHEBI:597326; Evidence={ECO:0000269|PubMed:11148029};; SUBUNIT: Homodimer. {ECO:0000269|PubMed:17713924}.; INTERACTION: Self; NbExp=4; IntAct=EBI-907474, EBI-907474;; SUBCELLULAR LOCATION: Cytoplasm.; SIMILARITY: Belongs to the class-I py…	eco:b0928	-1.04	3.5744e-05	0.000397729
ABGA	n.a.	FUNCTION: Component of the p-aminobenzoyl-glutamate hydrolase multicomponent enzyme system which catalyzes the cleavage of p- aminobenzoyl-glutamate (PABA-GLU) to form p-aminobenzoate (PABA) and glutamate. AbgAB does not degrade dipeptides and the physiological role of abgABT should be clarified. {ECO:0000269|PubMed:17307853, ECO:0000269|PubMed:20190044}.; COFACTOR: Name=Mn(2+); Xref=ChEBI:CHEBI:…	eco:b1338	-3.73	7.9235e-05	0.000583509
ABGB	n.a.	FUNCTION: Component of the p-aminobenzoyl-glutamate hydrolase multicomponent enzyme system which catalyzes the cleavage of p- aminobenzoyl-glutamate (PABA-GLU) to form p-aminobenzoate (PABA) and glutamate. AbgAB does not degrade dipeptides and the physiological role of abgABT should be clarified. {ECO:0000269|PubMed:17307853, ECO:0000269|PubMed:20190044}.; COFACTOR: Name=Mn(2+); Xref=ChEBI:CHEBI:…	eco:b1337	-2.95	0.027058	0.0437254
ACCA	Cytoplasm.	FUNCTION: Component of the acetyl coenzyme A carboxylase (ACC) complex. First, biotin carboxylase catalyzes the carboxylation of biotin on its carrier protein (BCCP) and then the CO(2) group is transferred by the carboxyltransferase to acetyl-CoA to form malonyl-CoA. {ECO:0000255|HAMAP-Rule:MF_00823, ECO:0000269|PubMed:15066985}.; CATALYTIC ACTIVITY: ATP + acetyl-CoA + HCO(3)(-) = ADP + phosphate…	eco:b0185	-0.37	0.00057615	0.00209083
ACCC	n.a.	FUNCTION: This protein is a component of the acetyl coenzyme A carboxylase complex; first, biotin carboxylase catalyzes the carboxylation of the carrier protein and then the transcarboxylase transfers the carboxyl group to form malonyl-CoA.; CATALYTIC ACTIVITY: ATP + biotin-[carboxyl-carrier-protein] + HCO(3)(-) = ADP + phosphate + carboxy-biotin-[carboxyl-carrier- protein].; CATALYTIC ACTIVITY: …	eco:b3256	0.31	0.00080108	0.00264716
ACCD	Cytoplasm.	FUNCTION: Component of the acetyl coenzyme A carboxylase (ACC) complex. Biotin carboxylase (BC) catalyzes the carboxylation of biotin on its carrier protein (BCCP) and then the CO(2) group is transferred by the transcarboxylase to acetyl-CoA to form malonyl- CoA.; FUNCTION: Controls translation of mRNA for both itself and the alpha-subunit (accA) by binding to a probable hairpin in the 5' of the …	eco:b2316	-0.34	0.00068377	0.00236566
ACEA	n.a.	FUNCTION: Involved in the metabolic adaptation in response to environmental changes. Catalyzes the reversible formation of succinate and glyoxylate from isocitrate, a key step of the glyoxylate cycle, which operates as an anaplerotic route for replenishing the tricarboxylic acid cycle during growth on fatty acid substrates. {ECO:0000269|PubMed:15748982, ECO:0000269|PubMed:3281659, ECO:0000269|Pub…	eco:b4015	-3.62	2.108e-05	0.000294978
ACKA	Cytoplasm.	FUNCTION: Catalyzes the formation of acetyl phosphate from acetate and ATP. Can also catalyze the reverse reaction. During anaerobic growth of the organism, this enzyme is also involved in the synthesis of most of the ATP formed catabolically.; CATALYTIC ACTIVITY: ATP + acetate = ADP + acetyl phosphate. {ECO:0000255|HAMAP-Rule:MF_00020}.; COFACTOR: Name=Mg(2+); Xref=ChEBI:CHEBI:18420; Evidence={E…	eco:b2296	1.46	0.029075	0.0466921
ACNA	n.a.	FUNCTION: Catalyzes the reversible isomerization of citrate to isocitrate via cis-aconitate. The apo form of AcnA functions as a RNA-binding regulatory protein which plays a role as a maintenance or survival enzyme during nutritional or oxidative stress. During oxidative stress inactive AcnA apo-enzyme without iron sulfur clusters binds the acnA mRNA 3' UTRs (untranslated regions), stabilizes acn…	eco:b1276	-0.7	0.00029944	0.00129715
ACNB	n.a.	FUNCTION: Involved in the catabolism of short chain fatty acids (SCFA) via the tricarboxylic acid (TCA)(acetyl degradation route) and the 2-methylcitrate cycle I (propionate degradation route). Catalyzes the reversible isomerization of citrate to isocitrate via cis-aconitate. Also catalyzes the hydration of 2-methyl-cis- aconitate to yield (2R,3S)-2-methylisocitrate. The apo form of AcnB function…	eco:b0118	-1.08	4.1703e-05	0.000397729
ACP	Cytoplasm.	FUNCTION: Carrier of the growing fatty acid chain in fatty acid biosynthesis.; PATHWAY: Lipid metabolism; fatty acid biosynthesis. {ECO:0000255|HAMAP-Rule:MF_01217}.; SUBUNIT: Interacts with MukB. {ECO:0000269|PubMed:20921377}.; INTERACTION: O32591:espP (xeno); NbExp=2; IntAct=EBI-542566, EBI-852989; P0A7A7:plsB; NbExp=3; IntAct=EBI-542566, EBI-542961; P0AG24:spoT; NbExp=5; IntAct=EBI-542566, EBI…	eco:b1094	0.49	0.43496	0.488501
ACRA	Cell inner membrane	FUNCTION: AcrA-AcrB-AcrZ-TolC is a drug efflux protein complex with broad substrate specificity that uses the proton motive force to export substrates. This subunit may act as an adapter protein that links AcrB and TolC stably together. It is elongated in shape, being long enough to span the periplasm. {ECO:0000269|PubMed:9878415}.; SUBUNIT: Monomeric in solution. Homotrimeric; interacts indpende…	eco:b0463	0.41	0.039345	0.0593051
ACRB	Cell inner membrane	FUNCTION: AcrA-AcrB-AcrZ-TolC is a drug efflux protein complex with broad substrate specificity that uses the proton motive force to export substrates. {ECO:0000269|PubMed:16915237, ECO:0000269|PubMed:16946072, ECO:0000269|PubMed:17194213, ECO:0000269|PubMed:23010927}.; FUNCTION: Involved in contact-dependent growth inhibition (CDI), acts downstream of BamA, the receptor for CDI. Its role in CDI …	eco:b0462	0.13	0.152905	0.196076
ACSA	n.a.	FUNCTION: Catalyzes the conversion of acetate into acetyl-CoA (AcCoA), an essential intermediate at the junction of anabolic and catabolic pathways. Acs undergoes a two-step reaction. In the first half reaction, Acs combines acetate with ATP to form acetyl- adenylate (AcAMP) intermediate. In the second half reaction, it can then transfer the acetyl group from AcAMP to the sulfhydryl group of CoA,…	eco:b4069	-4.48	8.8654e-08	1.82745e-05
ADD	n.a.	CATALYTIC ACTIVITY: Adenosine + H(2)O = inosine + NH(3). {ECO:0000255|HAMAP-Rule:MF_00540}.; COFACTOR: Name=Zn(2+); Xref=ChEBI:CHEBI:29105; Evidence={ECO:0000255|HAMAP-Rule:MF_00540}; Note=Binds 1 zinc ion per subunit. {ECO:0000255|HAMAP- Rule:MF_00540};; SIMILARITY: Belongs to the adenosine and AMP deaminases family. Adenosine deaminase subfamily. {ECO:0000255|HAMAP-Rule:MF_00540}.	eco:b1623	0.44	0.0132221	0.0240423
ADHE	n.a.	FUNCTION: This enzyme has three activities: ADH, ACDH, and PFL- deactivase. In aerobic conditions it acts as a hydrogen peroxide scavenger. The PFL deactivase activity catalyzes the quenching of the pyruvate-formate-lyase catalyst in an iron, NAD, and CoA dependent reaction.; CATALYTIC ACTIVITY: An alcohol + NAD(+) = an aldehyde or ketone + NADH.; CATALYTIC ACTIVITY: Acetaldehyde + CoA + NAD(+) =…	eco:b1241	-0.04	0.3314	0.388265
AGAL	n.a.	CATALYTIC ACTIVITY: Hydrolysis of terminal, non-reducing alpha-D- galactose residues in alpha-D-galactosides, including galactose oligosaccharides, galactomannans and galactolipids.; COFACTOR: Name=NAD(+); Xref=ChEBI:CHEBI:57540; Evidence={ECO:0000269|PubMed:2831880}; Note=Binds 1 NAD(+) per subunit. {ECO:0000269|PubMed:2831880};; COFACTOR: Name=Mn(2+); Xref=ChEBI:CHEBI:29035; Evidence={ECO:00002…	eco:b4119	-6.94	0.00066073	0.00230708
AGP	Periplasm.	FUNCTION: Absolutely required for the growth of E.coli in a high- phosphate medium containing G-1-P as the sole carbon source.; CATALYTIC ACTIVITY: Alpha-D-glucose 1-phosphate + H(2)O = D- glucose + phosphate.; ENZYME REGULATION: Independent from inorganic phosphate availability, and apparently submitted to catabolite repression, it is positively controlled by cAMP and the cAMP receptor protein.;…	eco:b1002	-2.84	2.0468e-05	0.000294978
AHPC	n.a.	FUNCTION: Directly reduces organic hydroperoxides in its reduced dithiol form.; CATALYTIC ACTIVITY: 2 R'-SH + ROOH = R'-S-S-R' + H(2)O + ROH.; SUBUNIT: Homodimer; disulfide-linked, upon oxidation. {ECO:0000250}.; INTERACTION: Self; NbExp=2; IntAct=EBI-547397, EBI-547397;; INDUCTION: Repressed by sulfate or cysteine.; PTM: The Cys-47-SH group is the primary site of oxidation by H(2)O(2), and the o…	eco:b0605	-0.57	0.000100974	0.000673516
AHPF	n.a.	FUNCTION: Serves to protect the cell against DNA damage by alkyl hydroperoxides. It can use either NADH or NADPH as electron donor for direct reduction of redox dyes or of alkyl hydroperoxides when combined with the AhpC protein.; COFACTOR: Name=FAD; Xref=ChEBI:CHEBI:57692; Evidence={ECO:0000250}; Note=Binds 1 FAD per subunit. {ECO:0000250};; SUBUNIT: Homodimer.; MISCELLANEOUS: The active site is…	eco:b0606	-0.18	0.03114	0.0487183
AIS	Periplasm {ECO:0000250}.	FUNCTION: Catalyzes the dephosphorylation of heptose(II) of the outer membrane lipopolysaccharide core. {ECO:0000250}.; PATHWAY: Bacterial outer membrane biogenesis; lipopolysaccharide metabolism.; SUBCELLULAR LOCATION: Periplasm {ECO:0000250}.; INDUCTION: Induced by BasR (By similarity). Expression is significantly induced in the presence of zinc. {ECO:0000250, ECO:0000269|PubMed:15659689}.; SIM…	eco:b2252	-0.21	0.024104	0.0401474
AK1H	n.a.	CATALYTIC ACTIVITY: L-homoserine + NAD(P)(+) = L-aspartate 4- semialdehyde + NAD(P)H.; CATALYTIC ACTIVITY: ATP + L-aspartate = ADP + 4-phospho-L- aspartate.; ENZYME REGULATION: The enzyme activities are regulated allosterically by L-threonine.; PATHWAY: Amino-acid biosynthesis; L-lysine biosynthesis via DAP pathway; (S)-tetrahydrodipicolinate from L-aspartate: step 1/4.; PATHWAY: Amino-acid biosy…	eco:b0002	1.93	0.00087987	0.00284372
AK2H	n.a.	CATALYTIC ACTIVITY: L-homoserine + NAD(P)(+) = L-aspartate 4- semialdehyde + NAD(P)H.; CATALYTIC ACTIVITY: ATP + L-aspartate = ADP + 4-phospho-L- aspartate.; PATHWAY: Amino-acid biosynthesis; L-lysine biosynthesis via DAP pathway; (S)-tetrahydrodipicolinate from L-aspartate: step 1/4.; PATHWAY: Amino-acid biosynthesis; L-methionine biosynthesis via de novo pathway; L-homoserine from L-aspartate: …	eco:b3940	0.19	0.47804	0.529956
ALAA	Cytoplasm {ECO:0000250}.	FUNCTION: Involved in the biosynthesis of alanine. {ECO:0000269|PubMed:20729367}.; CATALYTIC ACTIVITY: L-alanine + 2-oxoglutarate = pyruvate + L- glutamate.; COFACTOR: Name=pyridoxal 5'-phosphate; Xref=ChEBI:CHEBI:597326; Evidence={ECO:0000250};; BIOPHYSICOCHEMICAL PROPERTIES: Kinetic parameters: KM=0.55 mM for pyruvate (at 37 degrees Celsius and pH 8.5) {ECO:0000269|PubMed:20729367}; KM=4.9 mM f…	eco:b2290	-0.15	0.6258	0.669294
ALDA	n.a.	FUNCTION: Acts on lactaldehyde as well as other aldehydes.; CATALYTIC ACTIVITY: (S)-lactaldehyde + NAD(+) + H(2)O = (S)- lactate + NADH.; CATALYTIC ACTIVITY: Glycolaldehyde + NAD(+) + H(2)O = glycolate + NADH.; SUBUNIT: Homotetramer.; INDUCTION: By growth on fucose, rhamnose, arabinose and amino acids such as glutamate.; SIMILARITY: Belongs to the aldehyde dehydrogenase family. {ECO:0000305}.	eco:b1415	-1.05	0.00047982	0.00183901
ALF	n.a.	FUNCTION: Catalyzes the aldol condensation of dihydroxyacetone phosphate (DHAP or glycerone-phosphate) with glyceraldehyde 3- phosphate (G3P) to form fructose 1,6-bisphosphate (FBP) in gluconeogenesis and the reverse reaction in glycolysis. {ECO:0000269|PubMed:10712619}.; CATALYTIC ACTIVITY: D-fructose 1,6-bisphosphate = glycerone phosphate + D-glyceraldehyde 3-phosphate. {ECO:0000269|PubMed:1071…	eco:b2925	0.32	0.174321	0.220777
ALKH	Cytoplasm {ECO:0000250}.	FUNCTION: Involved in the degradation of glucose via the Entner- Doudoroff pathway. Catalyzes the reversible, stereospecific retro- aldol cleavage of 2-Keto-3-deoxy-6-phosphogluconate (KDPG) to pyruvate and D-glyceraldehyde-3-phosphate. In the synthetic direction, it catalyzes the addition of pyruvate to electrophilic aldehydes with si-facial selectivity. It accepts some nucleophiles other than p…	eco:b1850	-0.25	0.030241	0.0477465
ALLR	n.a.	FUNCTION: Negative regulator of allantoin and glyoxylate utilization operons. Binds to the gcl promoter and to the allS- allA intergenic region. Binding to DNA is abolished by glyoxylate. {ECO:0000269|PubMed:10601204, ECO:0000269|PubMed:12460564, ECO:0000269|PubMed:16546208}.; SUBUNIT: Homotetramer and homodimer. Homotetramer in its active, DNA-bound form. Homodimer in its inactive form. {ECO:000…	eco:b0506	0.29	0.23052	0.282936
ALR2	n.a.	FUNCTION: Isomerizes L-alanine to D-alanine which is then oxidized to pyruvate by DadA. {ECO:0000250}.; CATALYTIC ACTIVITY: L-alanine = D-alanine.; COFACTOR: Name=pyridoxal 5'-phosphate; Xref=ChEBI:CHEBI:597326; Evidence={ECO:0000250};; INDUCTION: By alanine. {ECO:0000269|PubMed:7906689}.; SIMILARITY: Belongs to the alanine racemase family. {ECO:0000305}.	eco:b1190	-1.81	0.000140923	0.000816245
AMIC	Periplasm {ECO:0000269|PubMed:12787347}.	FUNCTION: Cell-wall hydrolase involved in septum cleavage during cell division. Can also act as powerful autolysin in the presence of murein synthesis inhibitors. {ECO:0000269|PubMed:11454209, ECO:0000269|PubMed:18390656}.; CATALYTIC ACTIVITY: Hydrolyzes the link between N-acetylmuramoyl residues and L-amino acid residues in certain cell-wall glycopeptides.; SUBCELLULAR LOCATION: Periplasm {ECO:0…	eco:b2817	0.17	0.78762	0.813663
AMN	n.a.	FUNCTION: Catalyzes the hydrolysis of the N-glycosidic bond of AMP to form adenine and ribose 5-phosphate. Involved in regulation of AMP concentrations. {ECO:0000255|HAMAP-Rule:MF_01932, ECO:0000269|PubMed:7000783}.; CATALYTIC ACTIVITY: AMP + H(2)O = D-ribose 5-phosphate + adenine. {ECO:0000255|HAMAP-Rule:MF_01932, ECO:0000269|PubMed:7000783}.; ENZYME REGULATION: Allosterically activated by Mg-AT…	eco:b1982	1	0.77016	0.798828
AMPA	n.a.	FUNCTION: Presumably involved in the processing and regular turnover of intracellular proteins. Catalyzes the removal of unsubstituted N-terminal amino acids from various peptides. Required for plasmid ColE1 site-specific recombination but not in its aminopeptidase activity. Could act as a structural component of the putative nucleoprotein complex in which the Xer recombination reaction takes pla…	eco:b4260	-0.28	0.00171831	0.00461348
AMPE	Cell inner membrane; Multi-pass membrane	FUNCTION: Putative signaling protein in beta-lactamase regulation. AmpE seems not to act as a direct sensor for beta-lactams.; SUBCELLULAR LOCATION: Cell inner membrane; Multi-pass membrane protein.; INDUCTION: The level of AmpE affects the basal level of beta- lactamase expression in the absence of AmpD and in the presence of the AmpR transcriptional regulator.	eco:b0111	-2.27	0.110658	0.148553
AMPH	Cell inner membrane	FUNCTION: Hydrolyzes the cross-linked dimers tetrapentapeptide (D45) and tetratetrapeptide (D44). Removes the terminal D-alanine from muropeptides and disaccharide pentapeptide M5 with a C- terminal D-Ala-D-Ala dipeptide. Associated with recycling and remodeling of peptidoglycan (PG). Also displays a low beta- lactamase activity. {ECO:0000269|PubMed:22001512}.; ENZYME REGULATION: Inhibited by cef…	eco:b0376	-1.21	0.00089957	0.00288927
AMPN	Cell inner membrane; Peripheral membrane	FUNCTION: Aminopeptidase N is involved in the degradation of intracellular peptides generated by protein breakdown during normal growth as well as in response to nutrient starvation.; CATALYTIC ACTIVITY: Release of an N-terminal amino acid, Xaa-|- Yaa- from a peptide, amide or arylamide. Xaa is preferably Ala, but may be most amino acids including Pro (slow action). When a terminal hydrophobic re…	eco:b0932	-0.32	9.9551e-05	0.000670831
AMPP	Cytoplasm.	CATALYTIC ACTIVITY: Release of any N-terminal amino acid, including proline, that is linked to proline, even from a dipeptide or tripeptide.; COFACTOR: Name=Mn(2+); Xref=ChEBI:CHEBI:29035; Note=Binds 2 manganese ions per subunit.;; SUBUNIT: Homotetramer.; INTERACTION: P60560:guaC; NbExp=2; IntAct=EBI-554801, EBI-544491;; SUBCELLULAR LOCATION: Cytoplasm.; SIMILARITY: Belongs to the peptidase M24B …	eco:b2908	-0.44	0.0095834	0.0186073
ANMK	n.a.	FUNCTION: Catalyzes the specific phosphorylation of 1,6-anhydro-N- acetylmuramic acid (anhMurNAc) with the simultaneous cleavage of the 1,6-anhydro ring, generating MurNAc-6-P. Is required for the utilization of anhMurNAc either imported from the medium or derived from its own cell wall murein, and thus plays a role in cell wall recycling. {ECO:0000269|PubMed:15901686, ECO:0000269|PubMed:16452451…	eco:b1640	-1.88	0.0054199	0.0114039
APT	Cytoplasm.	FUNCTION: Catalyzes a salvage reaction resulting in the formation of AMP, that is energically less costly than de novo synthesis.; CATALYTIC ACTIVITY: AMP + diphosphate = adenine + 5-phospho-alpha- D-ribose 1-diphosphate. {ECO:0000255|HAMAP-Rule:MF_00004}.; PATHWAY: Purine metabolism; AMP biosynthesis via salvage pathway; AMP from adenine: step 1/1. {ECO:0000255|HAMAP-Rule:MF_00004}.; SUBUNIT: Ho…	eco:b0469	0.31	0.0079958	0.0159144
ARCA	Cytoplasm {ECO:0000305}.	FUNCTION: Member of the two-component regulatory system ArcB/ArcA. Represses a wide variety of aerobic enzymes under anaerobic conditions. Controls the resistance of E.coli to dyes; required for expression of the alkaline phosphatase and sex factor F genes; It also may be involved in the osmoregulation of envelope proteins. When activated by ArcB, it negatively regulates the expression of genes o…	eco:b4401	-0.18	0.043943	0.0654767
ARCB	Cell inner membrane	FUNCTION: Member of the two-component regulatory system ArcB/ArcA. Sensor-regulator protein for anaerobic repression of the arc modulon. Activates ArcA via a four-step phosphorelay. ArcB can also dephosphorylate ArcA by a reverse phosphorelay involving His- 717 and Asp-576.; CATALYTIC ACTIVITY: ATP + protein L-histidine = ADP + protein N- phospho-L-histidine.; SUBCELLULAR LOCATION: Cell inner mem…	eco:b3210	-0.44	0.00108258	0.00324459
ARGA	Cytoplasm {ECO:0000305|PubMed:16890}.	CATALYTIC ACTIVITY: Acetyl-CoA + L-glutamate = CoA + N-acetyl-L- glutamate. {ECO:0000269|PubMed:16890}.; ENZYME REGULATION: Feedback inhibition by L-arginine. {ECO:0000269|PubMed:16890}.; PATHWAY: Amino-acid biosynthesis; L-arginine biosynthesis; N(2)- acetyl-L-ornithine from L-glutamate: step 1/4. {ECO:0000269|PubMed:16890}.; SUBUNIT: Homohexamer. {ECO:0000305|PubMed:16890}.; SUBCELLULAR LOCATIO…	eco:b2818	-0.44	0.099199	0.136184
ARGB	Cytoplasm {ECO:0000305}.	CATALYTIC ACTIVITY: ATP + N-acetyl-L-glutamate = ADP + N-acetyl-L- glutamate 5-phosphate.; PATHWAY: Amino-acid biosynthesis; L-arginine biosynthesis; N(2)- acetyl-L-ornithine from L-glutamate: step 2/4.; SUBUNIT: Homodimer. {ECO:0000269|PubMed:12005432, ECO:0000269|PubMed:12875848}.; SUBCELLULAR LOCATION: Cytoplasm {ECO:0000305}.; SIMILARITY: Belongs to the acetylglutamate kinase family. {ECO:000…	eco:b3959	0	0.65208	0.691661
ARGC	Cytoplasm {ECO:0000250}.	CATALYTIC ACTIVITY: N-acetyl-L-glutamate 5-semialdehyde + NADP(+) + phosphate = N-acetyl-5-glutamyl phosphate + NADPH.; PATHWAY: Amino-acid biosynthesis; L-arginine biosynthesis; N(2)- acetyl-L-ornithine from L-glutamate: step 3/4.; SUBCELLULAR LOCATION: Cytoplasm {ECO:0000250}.; SIMILARITY: Belongs to the NAGSA dehydrogenase family. Type 1 subfamily. {ECO:0000305}.	eco:b3958	0.21	0.068223	0.09609
ARGD	Cytoplasm {ECO:0000305}.	FUNCTION: Involved in both the arginine and lysine biosynthetic pathways. {ECO:0000255|HAMAP-Rule:MF_01107, ECO:0000269|PubMed:10074354}.; CATALYTIC ACTIVITY: N(2)-acetyl-L-ornithine + 2-oxoglutarate = N- acetyl-L-glutamate 5-semialdehyde + L-glutamate. {ECO:0000255|HAMAP-Rule:MF_01107, ECO:0000269|PubMed:10074354}.; CATALYTIC ACTIVITY: N-succinyl-L-2,6-diaminoheptanedioate + 2- oxoglutarate = N-…	eco:b3359	-0.06	0.049944	0.0732465
ARGE	Cytoplasm {ECO:0000305}.	FUNCTION: Displays a broad specificity and can also deacylate substrates such as acetylarginine, acetylhistidine or acetylglutamate semialdehyde.; CATALYTIC ACTIVITY: N(2)-acetyl-L-ornithine + H(2)O = acetate + L- ornithine.; COFACTOR: Name=Zn(2+); Xref=ChEBI:CHEBI:29105; Name=Co(2+); Xref=ChEBI:CHEBI:48828; Note=Binds 2 Zn(2+) or Co(2+) ions per subunit.;; COFACTOR: Name=glutathione; Xref=ChEBI:…	eco:b3957	0.71	0.033877	0.0520524
ARGR	Cytoplasm.	FUNCTION: Negatively controls the expression of the four operons of arginine biosynthesis in addition to the carAB operon. Predominantly interacts with A/T residues in ARG boxes. It also binds to a specific site in cer locus. Thus it is essential for cer-mediated site-specific recombination in ColE1. It is necessary for monomerization of the plasmid ColE1.; PATHWAY: Amino-acid biosynthesis; L-arg…	eco:b3237	0.12	0.41956	0.473786
ARGT	Periplasm.	FUNCTION: Part of an ABC transporter involved in lysine, arginine and ornithine transport. Stimulates ATPase activity of HisP (By similarity). {ECO:0000250}.; SUBUNIT: The complex is composed of two ATP-binding proteins (HisP), two transmembrane proteins (HisM and HisQ) and a solute- binding protein (ArgT). {ECO:0000250}.; SUBCELLULAR LOCATION: Periplasm.; SIMILARITY: Belongs to the bacterial sol…	eco:b2310	-2.77	7.65e-08	1.82745e-05
ARLY	Cytoplasm {ECO:0000305}.	CATALYTIC ACTIVITY: 2-(N(omega)-L-arginino)succinate = fumarate + L-arginine. {ECO:0000255|HAMAP-Rule:MF_00006}.; PATHWAY: Amino-acid biosynthesis; L-arginine biosynthesis; L- arginine from L-ornithine and carbamoyl phosphate: step 3/3. {ECO:0000255|HAMAP-Rule:MF_00006}.; SUBCELLULAR LOCATION: Cytoplasm {ECO:0000305}.; SIMILARITY: Belongs to the lyase 1 family. Argininosuccinate lyase subfamily. …	eco:b3960	0.67	0.0013442	0.00378653
ARNA	n.a.	FUNCTION: Bifunctional enzyme that catalyzes the oxidative decarboxylation of UDP-glucuronic acid (UDP-GlcUA) to UDP-4-keto- arabinose (UDP-Ara4O) and the addition of a formyl group to UDP-4- amino-4-deoxy-L-arabinose (UDP-L-Ara4N) to form UDP-L-4-formamido- arabinose (UDP-L-Ara4FN). The modified arabinose is attached to lipid A and is required for resistance to polymyxin and cationic antimicrobi…	eco:b2255	0.43	0.00098193	0.00306963
ARNB	n.a.	FUNCTION: Catalyzes the conversion of UDP-4-keto-arabinose (UDP- Ara4O) to UDP-4-amino-4-deoxy-L-arabinose (UDP-L-Ara4N). The modified arabinose is attached to lipid A and is required for resistance to polymyxin and cationic antimicrobial peptides.; CATALYTIC ACTIVITY: UDP-4-amino-4-deoxy-beta-L-arabinose + 2- oxoglutarate = UDP-beta-L-threo-pentapyranos-4-ulose + L- glutamate. {ECO:0000269|PubMe…	eco:b2253	-0.99	1.86291e-05	0.000294978
ARNC	Cell inner membrane; Multi-pass membrane	FUNCTION: Catalyzes the transfer of 4-deoxy-4-formamido-L- arabinose from UDP to undecaprenyl phosphate. The modified arabinose is attached to lipid A and is required for resistance to polymyxin and cationic antimicrobial peptides. {ECO:0000269|PubMed:11706007}.; CATALYTIC ACTIVITY: UDP-4-deoxy-4-formamido-beta-L-arabinose + ditrans,octacis-undecaprenyl phosphate = UDP + 4-deoxy-4- formamido-alph…	eco:b2254	0.61	0.0023229	0.00579881
ARND	n.a.	FUNCTION: Catalyzes the deformylation of 4-deoxy-4-formamido-L- arabinose-phosphoundecaprenol to 4-amino-4-deoxy-L-arabinose- phosphoundecaprenol. The modified arabinose is attached to lipid A and is required for resistance to polymyxin and cationic antimicrobial peptides (Probable). {ECO:0000305|PubMed:15695810}.; CATALYTIC ACTIVITY: 4-deoxy-4-formamido-beta-L-arabinose di- trans,poly-cis-undeca…	eco:b2256	0.04	0.3779	0.43387
ARNT	Cell inner membrane	FUNCTION: Catalyzes the transfer of the L-Ara4N moiety of the glycolipid undecaprenyl phosphate-alpha-L-Ara4N to lipid A. The modified arabinose is attached to lipid A and is required for resistance to polymyxin and cationic antimicrobial peptides. {ECO:0000269|PubMed:11535604}.; CATALYTIC ACTIVITY: 4-amino-4-deoxy-alpha-L-arabinopyranosyl di- trans,octa-cis-undecaprenyl phosphate + lipid IV(A) =…	eco:b2257	0.73	0.052185	0.0758854
AROA	Cytoplasm {ECO:0000255|HAMAP-Rule:MF_00210,	FUNCTION: Catalyzes the transfer of the enolpyruvyl moiety of phosphoenolpyruvate (PEP) to the 5-hydroxyl of shikimate-3- phosphate (S3P) to produce enolpyruvyl shikimate-3-phosphate and inorganic phosphate. {ECO:0000255|HAMAP-Rule:MF_00210, ECO:0000269|PubMed:12430021, ECO:0000269|PubMed:13129913, ECO:0000269|PubMed:16225867, ECO:0000269|PubMed:17855366, ECO:0000269|PubMed:17958399, ECO:0000269|…	eco:b0908	0.14	0.0043016	0.00945618
AROB	Cytoplasm.	CATALYTIC ACTIVITY: 3-deoxy-D-arabino-hept-2-ulosonate 7-phosphate = 3-dehydroquinate + phosphate. {ECO:0000269|PubMed:2514789}.; COFACTOR: Name=NAD(+); Xref=ChEBI:CHEBI:57540; Evidence={ECO:0000269|PubMed:2514789};; COFACTOR: Name=Co(2+); Xref=ChEBI:CHEBI:48828; Evidence={ECO:0000269|PubMed:2514789}; Name=Zn(2+); Xref=ChEBI:CHEBI:29105; Evidence={ECO:0000269|PubMed:2514789}; Note=Binds 1 divalen…	eco:b3389	0.62	0.034058	0.0522527
AROE	n.a.	FUNCTION: Involved in the biosynthesis of the chorismate, which leads to the biosynthesis of aromatic amino acids. Catalyzes the reversible NADPH linked reduction of 3-dehydroshikimate (DHSA) to yield shikimate (SA). It displays no activity in the presence of NAD. {ECO:0000255|HAMAP-Rule:MF_00222, ECO:0000269|PubMed:12637497, ECO:0000269|PubMed:3883995}.; CATALYTIC ACTIVITY: Shikimate + NADP(+) =…	eco:b3281	0.8	0.45864	0.512305
AROG	n.a.	FUNCTION: Stereospecific condensation of phosphoenolpyruvate (PEP) and D-erythrose-4-phosphate (E4P) giving rise to 3-deoxy-D- arabino-heptulosonate-7-phosphate (DAHP).; CATALYTIC ACTIVITY: Phosphoenolpyruvate + D-erythrose 4-phosphate + H(2)O = 3-deoxy-D-arabino-hept-2-ulosonate 7-phosphate + phosphate.; PATHWAY: Metabolic intermediate biosynthesis; chorismate biosynthesis; chorismate from D-ery…	eco:b0754	-0.61	0.00147778	0.00409246
AROH	n.a.	FUNCTION: Stereospecific condensation of phosphoenolpyruvate (PEP) and D-erythrose-4-phosphate (E4P) giving rise to 3-deoxy-D- arabino-heptulosonate-7-phosphate (DAHP).; CATALYTIC ACTIVITY: Phosphoenolpyruvate + D-erythrose 4-phosphate + H(2)O = 3-deoxy-D-arabino-hept-2-ulosonate 7-phosphate + phosphate.; PATHWAY: Metabolic intermediate biosynthesis; chorismate biosynthesis; chorismate from D-ery…	eco:b1704	0.41	0.011305	0.0213034
AROK	Cytoplasm {ECO:0000305}.	FUNCTION: Catalyzes the specific phosphorylation of the 3-hydroxyl group of shikimic acid using ATP as a cosubstrate. {ECO:0000269|PubMed:1309529}.; CATALYTIC ACTIVITY: ATP + shikimate = ADP + shikimate 3-phosphate.; COFACTOR: Name=Mg(2+); Xref=ChEBI:CHEBI:18420; Evidence={ECO:0000305}; Note=Binds 1 Mg(2+) ion per subunit. {ECO:0000305};; BIOPHYSICOCHEMICAL PROPERTIES: Kinetic parameters: KM=20 m…	eco:b3390	0.42	0.027698	0.0446896
ARTI	Periplasm {ECO:0000269|PubMed:8801422}.	FUNCTION: Part of the ABC transporter complex ArtPIQMJ involved in arginine transport. {ECO:0000269|PubMed:8801422}.; SUBUNIT: The complex is composed of two ATP-binding proteins (ArtP), two transmembrane proteins (ArtM and ArtQ) and two solute- binding proteins (ArtJ and ArtI). {ECO:0000305|PubMed:8801422}.; SUBCELLULAR LOCATION: Periplasm {ECO:0000269|PubMed:8801422}.; SIMILARITY: Belongs to th…	eco:b0863	-1.07	9.302e-07	5.15767e-05
ARTJ	Periplasm {ECO:0000269|PubMed:8801422}.	FUNCTION: Part of the ABC transporter complex ArtPIQMJ involved in arginine transport. Binds L-arginine with high affinity. {ECO:0000269|PubMed:8801422}.; SUBUNIT: The complex is composed of two ATP-binding proteins (ArtP), two transmembrane proteins (ArtM and ArtQ) and two solute- binding proteins (ArtJ and ArtI). {ECO:0000305|PubMed:8801422}.; SUBCELLULAR LOCATION: Periplasm {ECO:0000269|PubMed…	eco:b0860	-0.73	0.0023988	0.0059451
ASMA	Periplasm {ECO:0000305}.	FUNCTION: Involved in the inhibition of assembly of mutant ompF proteins. In general, could be involved in the assembly of outer membrane proteins.; SUBCELLULAR LOCATION: Periplasm {ECO:0000305}.	eco:b2064	-0.06	0.84766	0.867965
ASNA	Cytoplasm.	FUNCTION: May amidate Asp of the extracellular death factor precursor Asn-Asn-Trp-Asp-Asn to generate Asn-Asn-Trp-Asn-Asn. {ECO:0000305|PubMed:17962566}.; CATALYTIC ACTIVITY: ATP + L-aspartate + NH(3) = AMP + diphosphate + L-asparagine.; PATHWAY: Amino-acid biosynthesis; L-asparagine biosynthesis; L- asparagine from L-aspartate (ammonia route): step 1/1.; SUBUNIT: Homodimer.; INTERACTION: P23721:…	eco:b3744,pg:13905103	1.09	0.00032398	0.00134687
ASNB	n.a.	FUNCTION: Catalyzes the ATP-dependent conversion of aspartate into asparagine, using glutamine as a source of nitrogen. Can also use ammonia as the nitrogen source in vitro, albeit with lower efficiency. As nucleotide substrates, ATP and dATP are utilized at a similar rate in both the glutamine- and ammonia-dependent reactions, whereas GTP utilization is only 15% that of ATP, and CTP, UTP, ITP an…	eco:b0674	-0.21	0.021365	0.0361103
ASPA	n.a.	CATALYTIC ACTIVITY: L-aspartate = fumarate + NH(3).; SUBUNIT: Homotetramer. {ECO:0000269|PubMed:9230045}.; INTERACTION: P0A6Y8:dnaK; NbExp=2; IntAct=EBI-544200, EBI-542092;; SIMILARITY: Belongs to the class-II fumarase/aspartase family. Aspartase subfamily. {ECO:0000305}.; SEQUENCE CAUTION: Sequence=AAA97038.1; Type=Erroneous initiation; Note=Translation N-terminally shortened.; Evidence={ECO:000…	eco:b4139	-0.36	0.0168637	0.0294686
ASSY	Cytoplasm {ECO:0000305}.	CATALYTIC ACTIVITY: ATP + L-citrulline + L-aspartate = AMP + diphosphate + N(omega)-(L-arginino)succinate.; PATHWAY: Amino-acid biosynthesis; L-arginine biosynthesis; L- arginine from L-ornithine and carbamoyl phosphate: step 2/3.; SUBUNIT: Homotetramer. {ECO:0000269|PubMed:11738042, ECO:0000269|PubMed:11809762}.; INTERACTION: P24228:dacB; NbExp=2; IntAct=EBI-1120296, EBI-1131834;; SUBCELLULAR LO…	eco:b3172	0.33	0.0021554	0.00549052
ASTC	n.a.	FUNCTION: Catalyzes the transamination of N(2)-succinylornithine and alpha-ketoglutarate into N(2)-succinylglutamate semialdehyde and glutamate. Can also act as an acetylornithine aminotransferase. {ECO:0000269|PubMed:9696779}.; CATALYTIC ACTIVITY: N(2)-succinyl-L-ornithine + 2-oxoglutarate = N-succinyl-L-glutamate 5-semialdehyde + L-glutamate.; COFACTOR: Name=pyridoxal 5'-phosphate; Xref=ChEBI:C…	eco:b1748	-2.87	0.00032249	0.0013461
ATDA	Cytoplasm {ECO:0000305}.	FUNCTION: Involved in the protection against polyamine toxicity by regulating their concentration (PubMed:7642535, PubMed:10986239). Catalyzes the transfer of an acetyl group from acetyl coenzyme A (AcCoA) to the primary amino groups of spermidine to yield N(1)- and N(8)-acetylspermidine (PubMed:8077207, PubMed:7052085, PubMed:6297970). It can also use polyamines such as spermine, but not putresc…	eco:b1584	-1.81	1.418e-07	1.82745e-05
ATMA	Cell inner membrane	FUNCTION: Mediates magnesium influx to the cytosol.; CATALYTIC ACTIVITY: ATP + H(2)O + Mg(2+)(Out) = ADP + phosphate + Mg(2+)(In).; SUBCELLULAR LOCATION: Cell inner membrane {ECO:0000269|PubMed:15919996}; Multi-pass membrane protein {ECO:0000269|PubMed:15919996}.; INDUCTION: Induced by low levels of proline and by osmotic shock. The leader of mgtA mRNA functions as a riboswitch, favoring transcri…	eco:b4242	-1.57	5.7718e-05	0.00048457
ATPA	Cell inner membrane {ECO:0000255|HAMAP-	FUNCTION: Produces ATP from ADP in the presence of a proton gradient across the membrane. The alpha chain is a regulatory subunit.; CATALYTIC ACTIVITY: ATP + H(2)O + H(+)(In) = ADP + phosphate + H(+)(Out). {ECO:0000255|HAMAP-Rule:MF_01346}.; SUBUNIT: F-type ATPases have 2 components, CF(1) - the catalytic core - and CF(0) - the membrane proton channel. CF(1) has five subunits: alpha(3), beta(3), …	eco:b3734	-0.11	0.031555	0.0492182
ATPB	Cell inner membrane; Peripheral membrane	FUNCTION: Produces ATP from ADP in the presence of a proton gradient across the membrane. The catalytic sites are hosted primarily by the beta subunits.; CATALYTIC ACTIVITY: ATP + H(2)O + H(+)(In) = ADP + phosphate + H(+)(Out). {ECO:0000255|HAMAP-Rule:MF_01347}.; SUBUNIT: F-type ATPases have 2 components, CF(1) - the catalytic core - and CF(0) - the membrane proton channel. CF(1) has five subunit…	eco:b3732	-0.04	0.23664	0.289758
ATPD	Cell inner membrane {ECO:0000255|HAMAP-	FUNCTION: F(1)F(0) ATP synthase produces ATP from ADP in the presence of a proton or sodium gradient. F-type ATPases consist of two structural domains, F(1) containing the extramembraneous catalytic core and F(0) containing the membrane proton channel, linked together by a central stalk and a peripheral stalk. During catalysis, ATP synthesis in the catalytic domain of F(1) is coupled via a rotary…	eco:b3735	-0.11	0.079198	0.110641
ATPE	Cell inner membrane	FUNCTION: Produces ATP from ADP in the presence of a proton gradient across the membrane.; SUBUNIT: F-type ATPases have 2 components, CF(1) - the catalytic core - and CF(0) - the membrane proton channel. CF(1) has five subunits: alpha(3), beta(3), gamma(1), delta(1), epsilon(1). CF(0) has three main subunits: a, b and c. {ECO:0000269|PubMed:16079137}.; INTERACTION: P0ABA6:atpG; NbExp=4; IntAct=EB…	eco:b3731	0.19	0.77426	0.801468
ATPF	Cell inner membrane {ECO:0000255|HAMAP-	FUNCTION: F(1)F(0) ATP synthase produces ATP from ADP in the presence of a proton or sodium gradient. F-type ATPases consist of two structural domains, F(1) containing the extramembraneous catalytic core and F(0) containing the membrane proton channel, linked together by a central stalk and a peripheral stalk. During catalysis, ATP synthesis in the catalytic domain of F(1) is coupled via a rotary…	eco:b3736	-0.24	0.020164	0.0344761
ATPG	Cell inner membrane	FUNCTION: Produces ATP from ADP in the presence of a proton gradient across the membrane. The gamma chain is believed to be important in regulating ATPase activity and the flow of protons through the CF(0) complex.; SUBUNIT: F-type ATPases have 2 components, CF(1) - the catalytic core - and CF(0) - the membrane proton channel. CF(1) has five subunits: alpha(3), beta(3), gamma(1), delta(1), epsilo…	eco:b3733	-0.17	0.072217	0.101438
ATPL	Cell inner membrane	FUNCTION: F(1)F(0) ATP synthase produces ATP from ADP in the presence of a proton or sodium gradient. F-type ATPases consist of two structural domains, F(1) containing the extramembraneous catalytic core and F(0) containing the membrane proton channel, linked together by a central stalk and a peripheral stalk. During catalysis, ATP synthesis in the catalytic domain of F(1) is coupled via a rotary…	eco:b3737	-0.71	0.012702	0.0232607
ATZN	Cell inner membrane; Multi-pass membrane	FUNCTION: Involved in export of lead, cadmium, zinc and mercury.; CATALYTIC ACTIVITY: ATP + H(2)O + Cd(2+)(In) = ADP + phosphate + Cd(2+)(Out).; CATALYTIC ACTIVITY: ATP + H(2)O + Zn(2+)(In) = ADP + phosphate + Zn(2+)(Out).; SUBCELLULAR LOCATION: Cell inner membrane; Multi-pass membrane protein.; SIMILARITY: Belongs to the cation transport ATPase (P-type) (TC 3.A.3) family. Type IB subfamily. {ECO…	eco:b3469	0.09	0.3595	0.415521
AVTA	Cytoplasm {ECO:0000250}.	FUNCTION: Involved in the biosynthesis of alanine. {ECO:0000269|PubMed:13034817, ECO:0000269|PubMed:20729367}.; CATALYTIC ACTIVITY: L-valine + pyruvate = 3-methyl-2-oxobutanoate + L-alanine.; COFACTOR: Name=pyridoxal 5'-phosphate; Xref=ChEBI:CHEBI:597326;; SUBUNIT: Homodimer. {ECO:0000250}.; SUBCELLULAR LOCATION: Cytoplasm {ECO:0000250}.; INDUCTION: Modestly repressed by alanine and leucine via L…	eco:b3572	-0.5	0.27868	0.330394
BAMA	Cell outer membrane {ECO:0000255|HAMAP-	FUNCTION: Part of the outer membrane protein assembly complex, which is involved in assembly and insertion of beta-barrel proteins into the outer membrane. Constitutes, with BamD, the core component of the assembly machinery. {ECO:0000255|HAMAP- Rule:MF_01430, ECO:0000269|PubMed:15951436, ECO:0000269|PubMed:16102012, ECO:0000269|PubMed:16824102, ECO:0000269|PubMed:20378773, ECO:0000269|PubMed:218…	eco:b0177	-0.58	0.00020016	0.00101372
BAMB	Cell outer membrane {ECO:0000255|HAMAP-	FUNCTION: Part of the outer membrane protein assembly complex, which is involved in assembly and insertion of beta-barrel proteins into the outer membrane. Nonessential member of the complex, which may orient the flexible periplasmic domain of BamA for interaction with other Bam components, chaperones and nascent outer membrane proteins. {ECO:0000255|HAMAP-Rule:MF_00923, ECO:0000269|PubMed:203787…	eco:b2512	-0.67	0.0045202	0.00979168
BAMC	Cell outer membrane {ECO:0000255|HAMAP-	FUNCTION: Part of the outer membrane protein assembly complex, which is involved in assembly and insertion of beta-barrel proteins into the outer membrane. Nonessential member of the complex that stabilizes the interaction between the essential proteins BamA and BamD. {ECO:0000255|HAMAP-Rule:MF_00924, ECO:0000269|PubMed:20378773, ECO:0000269|PubMed:21823654, ECO:0000269|PubMed:22178970}.; SUBUNIT…	eco:b2477	-0.79	0.000177272	0.000956898
BAMD	Cell outer membrane {ECO:0000255|HAMAP-	FUNCTION: Part of the outer membrane protein assembly complex, which is involved in assembly and insertion of beta-barrel proteins into the outer membrane. Constitutes, with BamA, the core component of the assembly machinery. Probably involved in transient protein interactions. {ECO:0000255|HAMAP-Rule:MF_00922, ECO:0000269|PubMed:16824102, ECO:0000269|PubMed:20378773, ECO:0000269|PubMed:21586578,…	eco:b2595	-0.35	0.0054967	0.0114951
BASR	Cytoplasm {ECO:0000305}.	FUNCTION: Member of the two-component regulatory system BasS/BasR. BasR induces the transcription of the ugd, ais, arnBCADTEF and eptA-basRS loci, all involved in resistance to polymyxin (By similarity). {ECO:0000250}.; SUBUNIT: Homodimer. {ECO:0000250}.; SUBCELLULAR LOCATION: Cytoplasm {ECO:0000305}.; INDUCTION: The eptA-basRS operon is positively autoregulated by BasR under high iron or aluminu…	eco:b4113	-0.32	0.098162	0.13512
BASS	Cell inner membrane; Multi-pass membrane	FUNCTION: Member of the two-component regulatory system BasS/BasR Autophosphorylates and activates BasR by phosphorylation. {ECO:0000269|PubMed:15522865}.; CATALYTIC ACTIVITY: ATP + protein L-histidine = ADP + protein N- phospho-L-histidine.; SUBCELLULAR LOCATION: Cell inner membrane; Multi-pass membrane protein.; INDUCTION: The eptA-basRS operon is positively autoregulated by BasR under high iro…	eco:b4112	0.12	0.94658	0.958668
BCCP	n.a.	FUNCTION: This protein is a component of the acetyl coenzyme A carboxylase complex; first, biotin carboxylase catalyzes the carboxylation of the carrier protein and then the transcarboxylase transfers the carboxyl group to form malonyl-CoA.; PATHWAY: Lipid metabolism; fatty acid biosynthesis.; SUBUNIT: Homodimer.; INTERACTION: P24182:accC; NbExp=6; IntAct=EBI-542320, EBI-542308;; SIMILARITY: Cont…	eco:b3255	0.97	0.0027968	0.00667436
BCP	n.a.	CATALYTIC ACTIVITY: 2 R'-SH + ROOH = R'-S-S-R' + H(2)O + ROH.; SIMILARITY: Belongs to the AhpC/TSA family. {ECO:0000305}.; SIMILARITY: Contains 1 thioredoxin domain. {ECO:0000255|PROSITE- ProRule:PRU00691}.	eco:b2480	0.15	0.0100603	0.0193511
BFR	n.a.	FUNCTION: Iron-storage protein, whose ferroxidase center binds Fe(2+) ions, oxidizes them by dioxygen to Fe(3+), and participates in the subsequent Fe(3+) oxide mineral core formation within the central cavity of the protein complex. The mineralized iron core can contain as many as 2700 iron atoms/24-meric molecule. {ECO:0000269|PubMed:10769150, ECO:0000269|PubMed:14636073}.; CATALYTIC ACTIVITY: …	eco:b3336	0.2	0.3978	0.453184
BGAL	n.a.	CATALYTIC ACTIVITY: Hydrolysis of terminal non-reducing beta-D- galactose residues in beta-D-galactosides.; COFACTOR: Name=Mg(2+); Xref=ChEBI:CHEBI:18420; Name=Mn(2+); Xref=ChEBI:CHEBI:29035; Note=Binds 2 magnesium ions per monomer. Can also use manganese.;; COFACTOR: Name=Na(+); Xref=ChEBI:CHEBI:29101; Note=Binds 1 sodium ion per monomer.;; ENZYME REGULATION: Inhibited by phenylethyl thio-beta-D…	eco:b0344	6.81	0.0026162	0.0063317
BGLA	n.a.	FUNCTION: Catalyzes the hydrolysis of phosphorylated beta- glucosides into glucose-6-phosphate (G-6-P) and aglycone. It has a high affinity for phosphorylated aromatic beta-glucosides (p- nitrophenyl-beta-glucoside, phenyl beta-glucoside, arbutin), with the exception of phosphorylated salicin, and a low affinity for phosphorylated beta-methyl-glucoside. Apparently, it has only a very limited role…	eco:b2901	0.9	3.9588e-05	0.000397729
BGLX	Periplasm.	CATALYTIC ACTIVITY: Hydrolysis of terminal, non-reducing beta-D- glucosyl residues with release of beta-D-glucose.; INTERACTION: P00452:nrdA; NbExp=1; IntAct=EBI-1114600, EBI-370018;; SUBCELLULAR LOCATION: Periplasm.; SIMILARITY: Belongs to the glycosyl hydrolase 3 family. {ECO:0000305}.; SEQUENCE CAUTION: Sequence=AAA60495.1; Type=Erroneous initiation; Evidence={ECO:0000305};	eco:b2132	-0.71	0.00173783	0.00465029
BL1	n.a.	n.a.	n.a.	5.79	0.020817	0.0352999
BORD	Cell membrane {ECO:0000305}; Lipid-anchor	SUBCELLULAR LOCATION: Cell membrane {ECO:0000305}; Lipid-anchor {ECO:0000305}.; MISCELLANEOUS: Encoded by the cryptic lambdoid prophage DLP12.; SIMILARITY: Belongs to the lambda phage bor family. {ECO:0000305}.	eco:b0557	-1.5	0.0113437	0.0213034
BTUE	Periplasm {ECO:0000305}.	FUNCTION: Not essential for B12 transport; however, it is an auxiliary component of the transport system.; SUBCELLULAR LOCATION: Periplasm {ECO:0000305}.; SIMILARITY: Belongs to the glutathione peroxidase family. {ECO:0000305}.	eco:b1710	0.12	0.41148	0.46722
BTUR	Cytoplasm.	FUNCTION: Required for both de novo synthesis of the corrin ring for the assimilation of exogenous corrinoids. Participates in the adenosylation of a variety of incomplete and complete corrinoids (By similarity). {ECO:0000250}.; CATALYTIC ACTIVITY: ATP + cob(I)yrinic acid a,c-diamide = triphosphate + adenosylcob(III)yrinic acid a,c-diamide.; CATALYTIC ACTIVITY: ATP + cobinamide = triphosphate + a…	eco:b1270	-0.23	0.061378	0.0875252
C56H	Cell inner membrane; Multi-pass membrane	COFACTOR: Name=heme b; Xref=ChEBI:CHEBI:60344; Evidence={ECO:0000250}; Note=Binds 2 heme B (iron-protoporphyrin IX) groups per molecule. {ECO:0000250};; SUBCELLULAR LOCATION: Cell inner membrane; Multi-pass membrane protein.; SIMILARITY: Belongs to the cytochrome b561 family. {ECO:0000305}.	eco:b1974	-1.83	0.0010607	0.00321642
CAN	n.a.	CATALYTIC ACTIVITY: H(2)CO(3) = CO(2) + H(2)O.; COFACTOR: Name=Zn(2+); Xref=ChEBI:CHEBI:29105; Note=Binds 1 zinc ion per subunit.;; SUBUNIT: Homodimer.; SIMILARITY: Belongs to the beta-class carbonic anhydrase family. {ECO:0000305}.	eco:b0126	0.78	0.000116997	0.000738291
CAPP	n.a.	FUNCTION: Forms oxaloacetate, a four-carbon dicarboxylic acid source for the tricarboxylic acid cycle.; CATALYTIC ACTIVITY: Phosphate + oxaloacetate = H(2)O + phosphoenolpyruvate + HCO(3)(-).; COFACTOR: Name=Mg(2+); Xref=ChEBI:CHEBI:18420; Evidence={ECO:0000250};; ENZYME REGULATION: The enzyme has distinct binding sites for each of the allosteric effectors such as acetyl-CoA, fructose 1,6- bispho…	eco:b3956	0.27	0.0165192	0.0291632
CARA	n.a.	CATALYTIC ACTIVITY: 2 ATP + L-glutamine + HCO(3)(-) + H(2)O = 2 ADP + phosphate + L-glutamate + carbamoyl phosphate.; PATHWAY: Amino-acid biosynthesis; L-arginine biosynthesis; carbamoyl phosphate from bicarbonate: step 1/1.; PATHWAY: Pyrimidine metabolism; UMP biosynthesis via de novo pathway; (S)-dihydroorotate from bicarbonate: step 1/3.; SUBUNIT: Composed of two chains; the small (or glutamin…	eco:b0032	-0.92	0.000123156	0.000738291
CARB	n.a.	CATALYTIC ACTIVITY: 2 ATP + L-glutamine + HCO(3)(-) + H(2)O = 2 ADP + phosphate + L-glutamate + carbamoyl phosphate.; COFACTOR: Name=Mn(2+); Xref=ChEBI:CHEBI:29035; Note=Binds 4 Mn(2+) ions per subunit.;; PATHWAY: Amino-acid biosynthesis; L-arginine biosynthesis; carbamoyl phosphate from bicarbonate: step 1/1.; PATHWAY: Pyrimidine metabolism; UMP biosynthesis via de novo pathway; (S)-dihydroorota…	eco:b0033	-0.94	0.00036105	0.00146552
CATE	Cytoplasm {ECO:0000305}.	FUNCTION: Decomposes hydrogen peroxide into water and oxygen; serves to protect cells from the toxic effects of hydrogen peroxide.; CATALYTIC ACTIVITY: 2 H(2)O(2) = O(2) + 2 H(2)O. {ECO:0000255|PROSITE-ProRule:PRU10013}.; COFACTOR: Name=heme; Xref=ChEBI:CHEBI:30413;; SUBUNIT: Homotetramer.; INTERACTION: Self; NbExp=2; IntAct=EBI-549879, EBI-549879;; SUBCELLULAR LOCATION: Cytoplasm {ECO:0000305}.;…	eco:b1732	0.92	0.0022836	0.00571755
CDD	n.a.	FUNCTION: This enzyme scavenges exogenous and endogenous cytidine and 2'-deoxycytidine for UMP synthesis.; CATALYTIC ACTIVITY: Cytidine + H(2)O = uridine + NH(3). {ECO:0000255|HAMAP-Rule:MF_01558}.; CATALYTIC ACTIVITY: 2'deoxycytidine + H(2)O = 2'-deoxyuridine + NH(3). {ECO:0000255|HAMAP-Rule:MF_01558}.; COFACTOR: Name=Zn(2+); Xref=ChEBI:CHEBI:29105; Note=Binds 1 zinc ion.;; SUBUNIT: Homodimer. {…	eco:b2143	1.59	1.4497e-06	5.338e-05
CH10	Cytoplasm {ECO:0000269|PubMed:22380631}.	FUNCTION: Binds to Cpn60 in the presence of Mg-ATP and suppresses the ATPase activity of the latter.; SUBUNIT: Heptamer of 7 subunits arranged in a ring.; INTERACTION: Self; NbExp=2; IntAct=EBI-369169, EBI-369169; P0A6F5:groL; NbExp=25; IntAct=EBI-369169, EBI-543750;; SUBCELLULAR LOCATION: Cytoplasm {ECO:0000269|PubMed:22380631}. Note=Exclusively localized in foci, usually near 1 cell pole in mid…	eco:b4142	0.89	0.000123441	0.000738291
CH60	Cytoplasm {ECO:0000255|HAMAP-Rule:MF_00600,	FUNCTION: Prevents misfolding and promotes the refolding and proper assembly of unfolded polypeptides generated under stress conditions.; FUNCTION: Essential for the growth of the bacteria and the assembly of several bacteriophages. Also plays a role in coupling between replication of the F plasmid and cell division of the cell.; SUBUNIT: Oligomer of 14 subunits composed of two stacked rings of 7…	eco:b4143	0.64	0.000155413	0.000875578
CHRR	n.a.	FUNCTION: Involved in the protection against chromate toxicity. Catalyzes the transfer of three electrons to Cr(6+) producing Cr(3+) and one electron to molecular oxygen without producing the toxic Cr(5+) species and only producing a minimal amount of reactive oxygen species (ROS). It can also reduce quinones, potassium ferricyanide, 2,6-dichloroindophenol, V(5+), Mo(6+), methylene blue and cytoc…	eco:b3713	-1.32	0.0035779	0.00817919
CINAL	n.a.	FUNCTION: Does not have nicotinamide-nucleotide (NMN) amidohydrolase activity.; INTERACTION: P0AEB2:dacA; NbExp=1; IntAct=EBI-556720, EBI-548634;; SIMILARITY: Belongs to the CinA family. {ECO:0000255|HAMAP- Rule:MF_00226}.	eco:b2249	-0.3	0.2788	0.330394
CISY	n.a.	CATALYTIC ACTIVITY: Acetyl-CoA + H(2)O + oxaloacetate = citrate + CoA. {ECO:0000255|PROSITE-ProRule:PRU10117}.; ENZYME REGULATION: Allosterically inhibited by NADH.; PATHWAY: Carbohydrate metabolism; tricarboxylic acid cycle; isocitrate from oxaloacetate: step 1/2.; SUBUNIT: Homohexamer.; INTERACTION: Self; NbExp=5; IntAct=EBI-547808, EBI-547808; P76407:yegS; NbExp=2; IntAct=EBI-547808, EBI-11274…	eco:b0720	-1.13	3.8204e-05	0.000397729
CLPA	n.a.	FUNCTION: ATP-dependent specificity component of the ClpAP protease. It directs the protease to specific substrates. It has unfoldase activity. The primary function of the ClpA-ClpP complex appears to be the degradation of unfolded or abnormal proteins.; SUBUNIT: Component of the ClpAP complex composed of six ClpA subunits assembled into a hexameric ring in the presence of ATP, and fourteen ClpP …	eco:b0882	0.49	0.00032106	0.00134608
CLPB	Cytoplasm {ECO:0000269|PubMed:8376377}.	FUNCTION: Part of a stress-induced multi-chaperone system, it is involved in the recovery of the cell from heat-induced damage, in cooperation with DnaK, DnaJ and GrpE. Acts before DnaK, in the processing of protein aggregates. Protein binding stimulates the ATPase activity; ATP hydrolysis unfolds the denatured protein aggregates, which probably helps expose new hydrophobic binding sites on the s…	eco:b2592	1.36	0.000160611	0.000895081
CLPP	Cytoplasm.	FUNCTION: Cleaves peptides in various proteins in a process that requires ATP hydrolysis. Has a chymotrypsin-like activity. Plays a major role in the degradation of misfolded proteins. May play the role of a master protease which is attracted to different substrates by different specificity factors such as ClpA or ClpX. Participates in the final steps of RseA-sigma-E degradation, liberating sigma…	eco:b0437	0.43	0.0051565	0.0109616
CLPX	n.a.	FUNCTION: ATP-dependent specificity component of the Clp protease. Uses cycles of ATP binding and hydrolysis to unfold proteins and translocate them to the ClpP protease. It directs the protease to specific substrates both with and without the help of adapter proteins such as SspB. Participates in the final steps of RseA- sigma-E degradation, liberating sigma-E to induce the extracytoplasmic-stre…	eco:b0438	0.88	0.000140486	0.000816245
COAA	Cytoplasm {ECO:0000305}.	CATALYTIC ACTIVITY: ATP + (R)-pantothenate = ADP + (R)-4'- phosphopantothenate.; ENZYME REGULATION: Regulated by feedback inhibition by CoA and its thioesters.; PATHWAY: Cofactor biosynthesis; coenzyme A biosynthesis; CoA from (R)-pantothenate: step 1/5.; SUBCELLULAR LOCATION: Cytoplasm {ECO:0000305}.; SIMILARITY: Belongs to the prokaryotic pantothenate kinase family. {ECO:0000305}.; SEQUENCE CAU…	eco:b3974	-0.02	0.59924	0.64646
COABC	n.a.	FUNCTION: Catalyzes two steps in the biosynthesis of coenzyme A. In the first step cysteine is conjugated to 4'-phosphopantothenate to form 4-phosphopantothenoylcysteine, in the latter compound is decarboxylated to form 4'-phosphopantotheine.; CATALYTIC ACTIVITY: N-((R)-4'-phosphopantothenoyl)-L-cysteine = pantotheine 4'-phosphate + CO(2).; CATALYTIC ACTIVITY: CTP + (R)-4'-phosphopantothenate + L…	eco:b3639	-0.26	0.21372	0.264203
CORA	Cell inner membrane; Multi-pass membrane	FUNCTION: Mediates influx of magnesium ions. Can also mediate cobalt and manganese uptake. {ECO:0000269|PubMed:780341}.; SUBCELLULAR LOCATION: Cell inner membrane; Multi-pass membrane protein.; SIMILARITY: Belongs to the CorA metal ion transporter (MIT) (TC 1.A.35) family. {ECO:0000305}.	eco:b3816	-1.09	0.000123884	0.000738291
CORC	n.a.	FUNCTION: Plays a role in the transport of magnesium and cobalt ions. {ECO:0000250}.; SIMILARITY: Belongs to the UPF0053 family. {ECO:0000305}.; SIMILARITY: Contains 2 CBS domains. {ECO:0000255|PROSITE- ProRule:PRU00703}.	eco:b0658	0.07	0.24894	0.300888
CPDB	Periplasm {ECO:0000269|PubMed:3005231}.	FUNCTION: This bifunctional enzyme catalyzes two consecutive reactions during ribonucleic acid degradation. Converts a 2',3'- cyclic nucleotide to a 3'-nucleotide and then the 3'-nucleotide to the corresponding nucleoside and phosphate. {ECO:0000269|PubMed:3005231}.; CATALYTIC ACTIVITY: Nucleoside 2',3'-cyclic phosphate + H(2)O = nucleoside 3'-phosphate. {ECO:0000269|PubMed:3005231}.; CATALYTIC A…	eco:b4213	-0.56	0.032376	0.0501196
CPXA	Cell inner membrane; Multi-pass membrane	FUNCTION: This protein is involved in several diverse cellular processes, such as the functioning of acetohydroxyacid synthetase I, in the biosynthesis of isoleucine and valine, the TraJ protein activation activity for tra gene expression in F plasmid, and the synthesis, translocation, or stability of cell envelope proteins. Activates CpxR by phosphorylation.; CATALYTIC ACTIVITY: ATP + protein L-…	eco:b3911	0.53	0.36548	0.421017
CPXR	Cytoplasm {ECO:0000305}.	FUNCTION: Member of the two-component regulatory system CpxA/CpxR. This system combats a variety of extracytoplasmic protein-mediated toxicities. It performs this function by increasing the synthesis of the periplasmic protease, DegP as well as that of CpxP protein. Other downstream effectors may include SrkA (PubMed:23416055). {ECO:0000269|PubMed:23416055, ECO:0000305}.; INTERACTION: P00861:lysA…	eco:b3912	0.11	0.6682	0.705132
CRA	n.a.	FUNCTION: Global transcriptional regulator, which plays an important role in the regulation of carbon metabolism. Activates transcription of genes encoding biosynthetic and oxidative enzymes (involved in Krebs cycle, glyoxylate shunt and gluconeogenesis, such as ppsA and fbp). Represses genes involved in sugar catabolism, such as fruB, pfkA, pykF and adhE. Binds asymmetrically to the two half-sit…	eco:b0080	-0.95	0.00098199	0.00306963
CRFC	Cytoplasm {ECO:0000269|PubMed:23994470}.	FUNCTION: Important for the colocalization of sister nascent DNA strands after replication fork passage during DNA replication, and for positioning and subsequent partitioning of sister chromosomes. Does not have GTPase activity on its own. {ECO:0000269|PubMed:23994470}.; SUBUNIT: Forms homooligomers. Binds to the beta sliding clamp processivity factor (DnaN) in the presence and absence of DNA, m…	eco:b4109	1.14	0.084216	0.117017
CRL	Cytoplasm.	FUNCTION: Binds to the sigma-S subunit of RNA polymerase, activating expression of sigma-S-regulated genes, such as the csgBAC operon encoding the subunits of curli proteins. Stimulates RNA polymerase holoenzyme formation and may bind to several other sigma factors, such as sigma-70 (rpoD) and sigma-32 (rpoH). {ECO:0000269|PubMed:1357528, ECO:0000269|PubMed:16980472}.; INTERACTION: P0AFM6:pspA; N…	n.a.	-0.38	0.025475	0.0418895
CRP	n.a.	FUNCTION: A global transcription regulator. Complexes with cyclic AMP (cAMP) which allosterically activates DNA binding (to consensus sequence 5'-AAATGTGATCTAGATCACATTT-3') to directly regulate the transcription of about 300 genes in about 200 operons and indirectly regulate the expression of about half the genome. There are 3 classes of CRP promoters; class I promoters have a single CRP-binding …	eco:b3357	-0.74	1.82615e-05	0.000294978
CSPA	Cytoplasm.	FUNCTION: Binds to and stimulates the transcription of the CCAAT- containing, cold-shock-inducible promoters of the H-NS and GyrA proteins. Binds also to the inverted repeat 5'-ATTGG-3'. {ECO:0000269|PubMed:1961761}.; SUBCELLULAR LOCATION: Cytoplasm.; INDUCTION: In response to low temperature.; SIMILARITY: Contains 1 CSD (cold-shock) domain. {ECO:0000305}.	eco:b3556	1.14	0.032857	0.0506361
CSPC	Cytoplasm {ECO:0000250}.	SUBCELLULAR LOCATION: Cytoplasm {ECO:0000250}.; MASS SPECTROMETRY: Mass=7273; Method=Electrospray; Range=2-69; Evidence={ECO:0000269|PubMed:12071744};; SIMILARITY: Contains 1 CSD (cold-shock) domain. {ECO:0000305}.	eco:b1823	-0.8	0.024796	0.040969
CSPE	Cytoplasm {ECO:0000250}.	SUBCELLULAR LOCATION: Cytoplasm {ECO:0000250}.; MASS SPECTROMETRY: Mass=7331; Method=Electrospray; Range=2-69; Evidence={ECO:0000269|PubMed:12071744};; SIMILARITY: Contains 1 CSD (cold-shock) domain. {ECO:0000305}.; SEQUENCE CAUTION: Sequence=AAB40823.1; Type=Erroneous initiation; Evidence={ECO:0000305};	eco:b0623	0.81	0.030143	0.0477465
CSRA	n.a.	FUNCTION: Binds to mRNA to regulate post-transcriptional activity. Affects glycogen biosynthesis, gluconeogenesis, cell size and surface properties. Regulates glycogen synthesis under both aerobic and anaerobic conditions. Seems to accelerate the degradation of glg gene transcripts, potentially through selective RNA binding. Acts to inhibit interaction between the LetD protein and the A subunit o…	eco:b2696	-0.57	0.00042217	0.00165497
CYCA	Cell inner membrane; Multi-pass membrane	FUNCTION: Permease that is involved in the transport across the cytoplasmic membrane of D-alanine, D-serine and glycine.; SUBCELLULAR LOCATION: Cell inner membrane; Multi-pass membrane protein.; SIMILARITY: Belongs to the amino acid-polyamine-organocation (APC) superfamily. Amino acid transporter (AAT) (TC 2.A.3.1) family. {ECO:0000305}.	eco:b4208	-1.73	0.00020464	0.00102419
CYDA	Cell inner membrane	FUNCTION: A terminal oxidase that produces a proton motive force by the vectorial transfer of protons across the inner membrane. It is the component of the aerobic respiratory chain of E.coli that predominates when cells are grown at low aeration. Generates a proton motive force using protons and electrons from opposite sides of the membrane to generate H(2)O, transferring 1 proton/electron. {ECO…	eco:b0733	0.01	0.95614	0.96456
CYDB	Cell inner membrane	FUNCTION: A terminal oxidase that produces a proton motive force by the vectorial transfer of protons across the inner membrane. It is the component of the aerobic respiratory chain of E.coli that predominates when cells are grown at low aeration. Generates a proton motive force using protons and electrons from opposite sides of the membrane to generate H(2)O, transferring 1 proton/electron. {ECO…	eco:b0734	0.02	0.74804	0.781387
CYOA	Cell inner membrane	FUNCTION: Cytochrome bo(3) ubiquinol terminal oxidase is the component of the aerobic respiratory chain of E.coli that predominates when cells are grown at high aeration. Has proton pump activity across the membrane in addition to electron transfer, pumping 2 protons/electron. {ECO:0000269|PubMed:19542282, ECO:0000269|PubMed:22843529, ECO:0000269|PubMed:6308657}.; ENZYME REGULATION: Competitively…	eco:b0432	0.86	0.0049626	0.0106759
CYOB	Cell inner membrane	FUNCTION: Cytochrome bo(3) ubiquinol terminal oxidase is the component of the aerobic respiratory chain of E.coli that predominates when cells are grown at high aeration. Has proton pump activity across the membrane in addition to electron transfer, pumping 2 protons/electron. Protons are probably pumped via D- and K- channels found in this subunit (PubMed:11017202). {ECO:0000269|PubMed:11017202,…	eco:b0431	0.53	0.0042975	0.00945618
CYSB	Cytoplasm.	FUNCTION: This protein is a positive regulator of gene expression for the cysteine regulon, a system of 10 or more loci involved in the biosynthesis of L-cysteine from inorganic sulfate. The inducer for CysB is N-acetylserine. CysB inhibits its own transcription.; SUBUNIT: Homotetramer. {ECO:0000250}.; SUBCELLULAR LOCATION: Cytoplasm.; SIMILARITY: Contains 1 HTH lysR-type DNA-binding domain. {ECO…	eco:b1275	-1.01	0.00100367	0.00310056
CYSE	Cytoplasm.	CATALYTIC ACTIVITY: Acetyl-CoA + L-serine = CoA + O-acetyl-L- serine.; ENZYME REGULATION: Sensitive to feedback inhibition by L-cysteine.; PATHWAY: Amino-acid biosynthesis; L-cysteine biosynthesis; L- cysteine from L-serine: step 1/2.; SUBUNIT: Homohexamer; dimer of a homotrimer (PubMed:10617639). Forms a cysteine synthase complex with 2 copies of CysK (By similarity). {ECO:0000250|UniProtKB:P298…	eco:b3607	-0.39	0.2466	0.29876
CYSH	Cytoplasm.	FUNCTION: Reduction of activated sulfate into sulfite.; CATALYTIC ACTIVITY: Adenosine 3',5'-bisphosphate + sulfite + thioredoxin disulfide = 3'-phosphoadenylyl sulfate + thioredoxin.; PATHWAY: Sulfur metabolism; hydrogen sulfide biosynthesis; sulfite from sulfate: step 3/3.; SUBUNIT: Homodimer.; SUBCELLULAR LOCATION: Cytoplasm.; SIMILARITY: Belongs to the PAPS reductase family. CysH subfamily. {E…	eco:b2762	-2.98	6.2021e-05	0.000494521
CYSI	n.a.	FUNCTION: Component of the sulfite reductase complex that catalyzes the 6-electron reduction of sulfite to sulfide. This is one of several activities required for the biosynthesis of L- cysteine from sulfate.; CATALYTIC ACTIVITY: H(2)S + 3 NADP(+) + 3 H(2)O = sulfite + 3 NADPH.; COFACTOR: Name=siroheme; Xref=ChEBI:CHEBI:60052; Note=Binds 1 siroheme per subunit.;; COFACTOR: Name=[4Fe-4S] cluster; …	eco:b2763	-2.68	0.0032228	0.00750047
CYSJ	n.a.	FUNCTION: Component of the sulfite reductase complex that catalyzes the 6-electron reduction of sulfite to sulfide. This is one of several activities required for the biosynthesis of L- cysteine from sulfate. The flavoprotein component catalyzes the electron flow from NADPH -> FAD -> FMN to the hemoprotein component.; CATALYTIC ACTIVITY: H(2)S + 3 NADP(+) + 3 H(2)O = sulfite + 3 NADPH. {ECO:00002…	eco:b2764	-3.1	0.0023381	0.00580863
CYSK	n.a.	FUNCTION: In addition to its role in cysteine synthesis, stimulates the tRNase activity of CdiA-CT from E.coli strain 536 / UPEC; stimulation does not require O-acetylserine sulfhydrylase activity. CdiA is the toxic component of a toxin-immunity protein module, which functions as a cellular contact-dependent growth inhibition (CDI) system. CDI modules allow bacteria to communicate with and inhibi…	eco:b2414	-1.74	4.8283e-06	0.000105914
CYSM	n.a.	FUNCTION: Two cysteine synthase enzymes are found. Both catalyze the same reaction. Cysteine synthase B can also use thiosulfate in place of sulfide to give cysteine thiosulfonate as a product.; CATALYTIC ACTIVITY: O-acetyl-L-serine + hydrogen sulfide = L- cysteine + acetate.; COFACTOR: Name=pyridoxal 5'-phosphate; Xref=ChEBI:CHEBI:597326;; PATHWAY: Amino-acid biosynthesis; L-cysteine biosynthesi…	eco:b2421	-1.79	1.0583e-06	5.15767e-05
CYSN	n.a.	FUNCTION: May be the GTPase, regulating ATP sulfurylase activity.; CATALYTIC ACTIVITY: ATP + sulfate = diphosphate + adenylyl sulfate.; ENZYME REGULATION: GTPase activity is coupled to stimulation of the rate of APS formation.; PATHWAY: Sulfur metabolism; hydrogen sulfide biosynthesis; sulfite from sulfate: step 1/3.; SUBUNIT: Heterodimer composed of CysD, the smaller subunit, and CysN.; SIMILARI…	eco:b2751	-3.76	0.00019809	0.00101372
CYSP	Periplasm.	FUNCTION: Part of the ABC transporter complex CysAWTP (TC 3.A.1.6.1) involved in sulfate/thiosulfate import. This protein specifically binds thiosulfate and is involved in its transmembrane transport.; SUBUNIT: The complex is composed of two ATP-binding proteins (CysA), two transmembrane proteins (CysT and CysW) and a solute- binding protein (CysP). {ECO:0000305}.; INTERACTION: P0A6Y8:dnaK; NbExp…	eco:b2425	-2.73	1.0555e-06	5.15767e-05
CYSQ	Cytoplasm. Cell inner membrane	FUNCTION: Converts 3'(2')-phosphoadenosine 5'-phosphate (PAP) to AMP. May also convert adenosine 3'-phosphate 5'-phosphosulfate (PAPS) to adenosine 5'-phosphosulfate (APS). Has 10000-fold lower activity towards inositol 1,4-bisphosphate (Ins(1,4)P2). {ECO:0000269|PubMed:16682444, ECO:0000269|PubMed:7493934}.; CATALYTIC ACTIVITY: Adenosine 3',5'-bisphosphate + H(2)O = adenosine 5'-phosphate + phos…	eco:b4214	0.01	0.94028	0.953224
DACA	Cell inner membrane; Peripheral membrane	FUNCTION: Removes C-terminal D-alanyl residues from sugar-peptide cell wall precursors.; CATALYTIC ACTIVITY: Preferential cleavage: (Ac)(2)-L-Lys-D-Ala-|- D-Ala. Also transpeptidation of peptidyl-alanyl moieties that are N-acyl substituents of D-alanine.; CATALYTIC ACTIVITY: A beta-lactam + H(2)O = a substituted beta- amino acid.; PATHWAY: Cell wall biogenesis; peptidoglycan biosynthesis.; INTERA…	eco:b0632	0.1	0.100483	0.137216
DACC	Cell inner membrane	FUNCTION: Removes C-terminal D-alanyl residues from sugar-peptide cell wall precursors.; CATALYTIC ACTIVITY: Preferential cleavage: (Ac)(2)-L-Lys-D-Ala-|- D-Ala. Also transpeptidation of peptidyl-alanyl moieties that are N-acyl substituents of D-alanine.; PATHWAY: Cell wall biogenesis; peptidoglycan biosynthesis.; SUBCELLULAR LOCATION: Cell inner membrane {ECO:0000269|PubMed:3330754}; Peripheral …	eco:b0839	-0.66	0.00021718	0.00106721
DADA	Cell inner membrane	FUNCTION: Catalyzes the oxidative deamination of D-amino acids. Has broad substrate specificity; is mostly active on D-alanine, and to a lesser extent, on several other D-amino acids such as D- methionine, D-serine and D-proline, but not on L-alanine. Participates in the utilization of L-alanine and D-alanine as the sole source of carbon, nitrogen and energy for growth. Is also able to oxidize D-…	eco:b1189	-1.26	7.7136e-05	0.000581868
DAMX	Cell inner membrane {ECO:0000305}; Single-	FUNCTION: Non-essential cell division protein. {ECO:0000255|HAMAP- Rule:MF_02021, ECO:0000269|PubMed:19684127, ECO:0000269|PubMed:19880599}.; SUBUNIT: Interacts in vitro with multiple Fts proteins, including FtsQ and FtsN. {ECO:0000269|PubMed:19880599}.; SUBCELLULAR LOCATION: Cell inner membrane {ECO:0000305}; Single- pass membrane protein {ECO:0000255|HAMAP-Rule:MF_02021}. Note=Localizes at the …	eco:b3388	0.33	0.0118228	0.0219627
DAPA	Cytoplasm.	FUNCTION: Catalyzes the condensation of (S)-aspartate-beta- semialdehyde [(S)-ASA] and pyruvate to 4-hydroxy- tetrahydrodipicolinate (HTPA). {ECO:0000255|HAMAP-Rule:MF_00418, ECO:0000269|PubMed:20503968, ECO:0000269|PubMed:8993314}.; CATALYTIC ACTIVITY: Pyruvate + L-aspartate-4-semialdehyde = (4S)- 4-hydroxy-2,3,4,5-tetrahydro-(2S)-dipicolinate + H(2)O. {ECO:0000255|HAMAP-Rule:MF_00418, ECO:00002…	eco:b2478	-0.25	0.0084159	0.0166861
DAPB	Cytoplasm.	FUNCTION: Catalyzes the conversion of 4-hydroxy- tetrahydrodipicolinate (HTPA) to tetrahydrodipicolinate. Can use both NADH and NADPH as a reductant, with NADH being twice as effective as NADPH. {ECO:0000255|HAMAP-Rule:MF_00102, ECO:0000269|PubMed:20503968, ECO:0000269|PubMed:7893644}.; CATALYTIC ACTIVITY: (S)-2,3,4,5-tetrahydropyridine-2,6- dicarboxylate + NAD(P)(+) + H(2)O = (2S,4S)-4-hydroxy-2…	eco:b0031	-0.36	0.0129378	0.0235669
DAPD	Cytoplasm.	CATALYTIC ACTIVITY: Succinyl-CoA + (S)-2,3,4,5-tetrahydropyridine- 2,6-dicarboxylate + H(2)O = CoA + N-succinyl-L-2-amino-6- oxoheptanedioate. {ECO:0000269|PubMed:9365916}.; ENZYME REGULATION: Inhibited by N-ethylmaleimide, p- chloromercuriphenyl sulfonate, cobalt and copper ions. {ECO:0000269|PubMed:9365916}.; BIOPHYSICOCHEMICAL PROPERTIES: Kinetic parameters: KM=15 uM for succinyl-CoA (at pH 7.…	eco:b0166	0.02	0.50504	0.555113
DAPE	n.a.	FUNCTION: Catalyzes the hydrolysis of N-succinyl-L,L- diaminopimelic acid (SDAP), forming succinate and LL-2,6- diaminoheptanedioate (DAP), an intermediate involved in the bacterial biosynthesis of lysine and meso-diaminopimelic acid, an essential component of bacterial cell walls. {ECO:0000269|PubMed:3276674}.; CATALYTIC ACTIVITY: N-succinyl-LL-2,6-diaminoheptanedioate + H(2)O = succinate + LL-2…	eco:b2472	-0.28	0.029842	0.0474801
PBPB	Cell inner membrane; Single-pass type II	FUNCTION: Cell wall formation. Synthesis of cross-linked peptidoglycan from the lipid intermediates. The enzyme has a penicillin-insensitive transglycosylase N-terminal domain (formation of linear glycan strands) and a penicillin-sensitive transpeptidase C-terminal domain (cross-linking of the peptide subunits).; CATALYTIC ACTIVITY: (GlcNAc-(1->4)-Mur2Ac(oyl-L-Ala-gamma-D-Glu-L- Lys-D-Ala-D-Ala))…	eco:b0149	-0.22	0.025941	0.0421848
DBHA	n.a.	FUNCTION: Histone-like DNA-binding protein which is capable of wrapping DNA to stabilize it, and thus to prevent its denaturation under extreme environmental conditions.; SUBUNIT: Heterodimer of an alpha and a beta chain. {ECO:0000269|PubMed:227733}.; INTERACTION: Self; NbExp=2; IntAct=EBI-547648, EBI-547648; P03004:dnaA; NbExp=5; IntAct=EBI-547648, EBI-548951; P0ACF4:hupB; NbExp=6; IntAct=EBI-54…	eco:b4000	-0.61	0.0084964	0.0167812
DBHB	n.a.	FUNCTION: Histone-like DNA-binding protein which is capable of wrapping DNA to stabilize it, and thus to prevent its denaturation under extreme environmental conditions.; SUBUNIT: Heterodimer of an alpha and a beta chain. {ECO:0000269|PubMed:227733}.; INTERACTION: Self; NbExp=2; IntAct=EBI-370411, EBI-370411; P0ACF0:hupA; NbExp=6; IntAct=EBI-370411, EBI-547648;; SIMILARITY: Belongs to the bacteri…	eco:b0440	-0.52	0.00035685	0.00145997
DCP	Cytoplasm.	FUNCTION: Removes dipeptides from the C-termini of N-blocked tripeptides, tetrapeptides and larger peptides.; CATALYTIC ACTIVITY: Hydrolysis of unblocked, C-terminal dipeptides from oligopeptides, with broad specificity. Does not hydrolyze bonds in which P1' is Pro, or both P1 and P1' are Gly.; COFACTOR: Name=Zn(2+); Xref=ChEBI:CHEBI:29105; Evidence={ECO:0000250}; Note=Binds 1 zinc ion. {ECO:0000…	eco:b1538	0.18	0.029557	0.0472454
DCRB	Periplasm.	FUNCTION: Required for phage C1 adsorption.; SUBCELLULAR LOCATION: Periplasm.; MISCELLANEOUS: May interact with SdaC for phage adsorption.; SEQUENCE CAUTION: Sequence=AAB18447.1; Type=Erroneous initiation; Note=Translation N-terminally shortened.; Evidence={ECO:0000305};	eco:b3472	-0.2	0.185721	0.23254
DCTA	Cell inner membrane	FUNCTION: Responsible for the aerobic transport of the dicarboxylates fumarate, L- and D-malate and to a lesser extent succinate, from the periplasm across the inner membrane. {ECO:0000269|PubMed:17088549}.; SUBCELLULAR LOCATION: Cell inner membrane {ECO:0000269|PubMed:15919996}; Multi-pass membrane protein {ECO:0000269|PubMed:15919996}.; INDUCTION: Subject to CRP-mediated catabolite repression. …	eco:b3528	-3.46	0.00167707	0.00452143
DCUP	Cytoplasm {ECO:0000255|HAMAP-Rule:MF_00218}.	FUNCTION: Catalyzes the decarboxylation of four acetate groups of uroporphyrinogen-III to yield coproporphyrinogen-III. {ECO:0000255|HAMAP-Rule:MF_00218}.; CATALYTIC ACTIVITY: Uroporphyrinogen III = coproporphyrinogen + 4 CO(2). {ECO:0000255|HAMAP-Rule:MF_00218}.; PATHWAY: Porphyrin-containing compound metabolism; protoporphyrin- IX biosynthesis; coproporphyrinogen-III from 5-aminolevulinate: ste…	eco:b3997	-0.8	0.26974	0.322624
DDLA	Cytoplasm.	FUNCTION: Cell wall formation.; CATALYTIC ACTIVITY: ATP + 2 D-alanine = ADP + phosphate + D- alanyl-D-alanine.; COFACTOR: Name=Mg(2+); Xref=ChEBI:CHEBI:18420; Evidence={ECO:0000250}; Name=Mn(2+); Xref=ChEBI:CHEBI:29035; Evidence={ECO:0000250}; Note=Binds 2 magnesium or manganese ions per subunit. {ECO:0000250};; PATHWAY: Cell wall biogenesis; peptidoglycan biosynthesis.; SUBCELLULAR LOCATION: Cyt…	eco:b0381	-0.71	7.6567e-05	0.000581868
DDLB	Cytoplasm.	FUNCTION: Cell wall formation.; CATALYTIC ACTIVITY: ATP + 2 D-alanine = ADP + phosphate + D- alanyl-D-alanine.; COFACTOR: Name=Mg(2+); Xref=ChEBI:CHEBI:18420; Evidence={ECO:0000250}; Name=Mn(2+); Xref=ChEBI:CHEBI:29035; Evidence={ECO:0000250}; Note=Binds 2 magnesium or manganese ions per subunit. {ECO:0000250};; PATHWAY: Cell wall biogenesis; peptidoglycan biosynthesis.; SUBUNIT: Monomer.; SUBCEL…	eco:b0092	-0.04	0.22334	0.275765
DEAD	Cytoplasm {ECO:0000255|HAMAP-Rule:MF_00964,	FUNCTION: DEAD-box RNA helicase involved in various cellular processes at low temperature, including ribosome biogenesis, mRNA degradation and translation initiation. Exhibits RNA-stimulated ATP hydrolysis and RNA unwinding activity at low temperature. Involved in 50S ribosomal subunit assembly, acting after SrmB, and could also play a role in the biogenesis of the 30S ribosomal subunit. In addit…	eco:b3162	0.82	0.0031778	0.00742928
DEDA	Cell inner membrane; Multi-pass membrane	SUBCELLULAR LOCATION: Cell inner membrane; Multi-pass membrane protein.; SIMILARITY: Belongs to the DedA family. {ECO:0000305}.	eco:b2317	-0.14	0.2746	0.32756
DEF	n.a.	FUNCTION: Removes the formyl group from the N-terminal Met of newly synthesized proteins. Requires at least a dipeptide for an efficient rate of reaction. N-terminal L-methionine is a prerequisite for activity but the enzyme has broad specificity at other positions.; CATALYTIC ACTIVITY: Formyl-L-methionyl peptide + H(2)O = formate + methionyl peptide.; COFACTOR: Name=Fe(2+); Xref=ChEBI:CHEBI:2903…	eco:b3287	-0.53	0.00043748	0.00169565
DEGP	Cell inner membrane	FUNCTION: DegP acts as a chaperone at low temperatures but switches to a peptidase (heat shock protein) at higher temperatures. It degrades transiently denatured and unfolded proteins which accumulate in the periplasm following heat shock or other stress conditions. DegP is efficient with Val-Xaa and Ile- Xaa peptide bonds, suggesting a preference for beta-branched side chain amino acids. Only un…	eco:b0161	-2.24	3.0468e-06	8.48987e-05
DEGQ	Periplasm {ECO:0000269|PubMed:8576051}.	FUNCTION: DegQ could degrade transiently denatured and unfolded proteins which accumulate in the periplasm following stress conditions. DegQ is efficient with Val-Xaa and Ile-Xaa peptide bonds, suggesting a preference for a beta-branched side chain amino acids. Only unfolded proteins devoid of disulfide bonds appear capable to be cleaved, thereby preventing non-specific proteolysis of folded prot…	eco:b3234	-0.38	0.038004	0.0575362
DEOB	Cytoplasm.	FUNCTION: Phosphotransfer between the C1 and C5 carbon atoms of pentose.; CATALYTIC ACTIVITY: Alpha-D-ribose 1-phosphate = D-ribose 5- phosphate.; CATALYTIC ACTIVITY: 2-deoxy-alpha-D-ribose 1-phosphate = 2-deoxy- alpha-D-ribose 5-phosphate.; COFACTOR: Name=Mn(2+); Xref=ChEBI:CHEBI:29035; Evidence={ECO:0000305}; Note=Binds 1 or 2 manganese ions. {ECO:0000305};; PATHWAY: Metabolic intermediate bios…	eco:b4383	1.25	0.00055975	0.00204646
DEOC	Cytoplasm.	FUNCTION: Catalyzes a reversible aldol reaction between acetaldehyde and D-glyceraldehyde 3-phosphate to generate 2-deoxy- D-ribose 5-phosphate.; CATALYTIC ACTIVITY: 2-deoxy-D-ribose 5-phosphate = D- glyceraldehyde 3-phosphate + acetaldehyde.; PATHWAY: Carbohydrate degradation; 2-deoxy-D-ribose 1-phosphate degradation; D-glyceraldehyde 3-phosphate and acetaldehyde from 2- deoxy-alpha-D-ribose 1-p…	eco:b4381	1.09	0.00148059	0.00409246
DEOD	n.a.	FUNCTION: Cleavage of guanosine or inosine to respective bases and sugar-1-phosphate molecules.; CATALYTIC ACTIVITY: Purine nucleoside + phosphate = purine + alpha-D-ribose 1-phosphate.; CATALYTIC ACTIVITY: Purine deoxynucleoside + phosphate = purine + 2'-deoxy-alpha-D-ribose 1-phosphate.; SUBUNIT: Homohexamer.; INTERACTION: Self; NbExp=7; IntAct=EBI-907568, EBI-907568;; SIMILARITY: Belongs to th…	eco:b4384	0.59	0.036764	0.0559877
DER	n.a.	FUNCTION: GTPase that plays an essential role in the late steps of ribosome biogenesis. GTPase point mutations (but not a deletion mutant) are suppressed by mild overexpression of RelA, probably due to increased levels of the stringent response mediator (p)ppGpp. 50S subunits assembled in the absence of Der are defective and unable to assemble into 70S ribosomes. GTPase activity is stimulated by …	eco:b2511	0.05	0.84776	0.867965
DHAK	n.a.	FUNCTION: Dihydroxyacetone binding subunit of the dihydroxyacetone kinase, which is responsible for phosphorylating dihydroxyacetone. Binds covalently dihydroxyacetone in hemiaminal linkage. Acts also as a corepressor of DhaR by binding to its sensor domain, in the absence of dihydroxyacetone.; BIOPHYSICOCHEMICAL PROPERTIES: Kinetic parameters: KM=6 uM for dihydroxyacetone {ECO:0000269|PubMed:154…	eco:b1200	-0.21	0.142321	0.185973
DHAS	n.a.	FUNCTION: Catalyzes the NADPH-dependent formation of L-aspartate- semialdehyde (L-ASA) by the reductive dephosphorylation of L- aspartyl-4-phosphate. {ECO:0000269|PubMed:11368768, ECO:0000269|PubMed:6102909}.; CATALYTIC ACTIVITY: L-aspartate 4-semialdehyde + phosphate + NADP(+) = L-4-aspartyl phosphate + NADPH. {ECO:0000269|PubMed:11368768, ECO:0000269|PubMed:6102909}.; ENZYME REGULATION: Is inhi…	eco:b3433	0.42	0.00177614	0.00471959
DHE4	n.a.	FUNCTION: Catalyzes the reversible oxidative deamination of glutamate to alpha-ketoglutarate and ammonia. {ECO:0000269|PubMed:235298, ECO:0000269|PubMed:241744}.; CATALYTIC ACTIVITY: L-glutamate + H(2)O + NADP(+) = 2-oxoglutarate + NH(3) + NADPH.; ENZYME REGULATION: Competitively inhibited by homoserine and by glutamine. {ECO:0000269|PubMed:235298}.; BIOPHYSICOCHEMICAL PROPERTIES: Kinetic paramet…	eco:b1761	-1.21	5.5022e-05	0.00048457
DHG	Cell inner membrane	FUNCTION: GDH is probably involved in energy conservation rather than in sugar metabolism.; CATALYTIC ACTIVITY: D-glucose + ubiquinone = D-glucono-1,5-lactone + ubiquinol.; COFACTOR: Name=pyrroloquinoline quinone; Xref=ChEBI:CHEBI:58442;; SUBUNIT: Monomer.; INTERACTION: Q46925:csdA; NbExp=1; IntAct=EBI-545666, EBI-545660; P0AFQ7:ycfH; NbExp=1; IntAct=EBI-545666, EBI-560527;; SUBCELLULAR LOCATION:…	eco:b0124	0.57	0.00090255	0.00288984
DHNA	Cell membrane.	FUNCTION: Transfer of electrons from NADH to the respiratory chain. The immediate electron acceptor for the enzyme is believed to be ubiquinone. Does not couple the redox reaction to proton translocation.; CATALYTIC ACTIVITY: NADH + acceptor = NAD(+) + reduced acceptor.; COFACTOR: Name=FAD; Xref=ChEBI:CHEBI:57692; Evidence={ECO:0000250}; Note=Binds 1 FAD per subunit. {ECO:0000250};; SUBCELLULAR L…	eco:b1109	0.93	0.00099639	0.00309421
DHPS	n.a.	FUNCTION: DHPS catalyzes the formation of the immediate precursor of folic acid. It is implicated in resistance to sulfonamide. {ECO:0000269|PubMed:368012}.; CATALYTIC ACTIVITY: 6-hydroxymethyl-7,8-dihydropterin diphosphate + 4-aminobenzoate = diphosphate + dihydropteroate. {ECO:0000269|PubMed:368012}.; COFACTOR: Name=Mg(2+); Xref=ChEBI:CHEBI:18420; Evidence={ECO:0000269|PubMed:368012}; Note=Bind…	eco:b3177	0.45	0.044021	0.0654767
DHSC	Cell inner membrane; Multi-pass membrane	FUNCTION: Membrane-anchoring subunit of succinate dehydrogenase (SDH).; COFACTOR: Name=heme; Xref=ChEBI:CHEBI:30413; Note=The heme is bound between the two transmembrane subunits.;; PATHWAY: Carbohydrate metabolism; tricarboxylic acid cycle.; SUBUNIT: Part of an enzyme complex containing four subunits: a flavoprotein, an iron-sulfur protein, plus two membrane-anchoring proteins, SdhC and SdhD. Th…	eco:b0721	-0.71	0.0037159	0.00843853
DHSD	Cell inner membrane	FUNCTION: Membrane-anchoring subunit of succinate dehydrogenase (SDH).; COFACTOR: Name=heme; Xref=ChEBI:CHEBI:30413; Note=The heme is bound between the two transmembrane subunits.;; PATHWAY: Carbohydrate metabolism; tricarboxylic acid cycle.; SUBUNIT: Part of an enzyme complex containing four subunits: a flavoprotein, an iron-sulfur protein, plus two membrane-anchoring proteins, SdhC and SdhD. Th…	eco:b0722	-1.22	0.00054468	0.00200559
DKSA	Cytoplasm {ECO:0000255|HAMAP-Rule:MF_00926,	FUNCTION: Transcription factor that acts by binding directly to the RNA polymerase (RNAP). Required for negative regulation of rRNA expression and positive regulation of several amino acid biosynthesis promoters. Also required for regulation of fis expression. Binding to RNAP disrupts interaction of RNAP with DNA, inhibits formation of initiation complexes, and amplifies effects of ppGpp and the …	eco:b0145	0.5	1.66776e-05	0.000294978
DLD	Cell membrane; Peripheral membrane protein;	FUNCTION: First component of the membrane-bound D-lactate oxidase, which is believed to play an important role in the energization of the active transport of a variety of sugars and amino acids.; CATALYTIC ACTIVITY: (R)-lactate + NAD(+) = pyruvate + NADH.; COFACTOR: Name=FAD; Xref=ChEBI:CHEBI:57692;; ENZYME REGULATION: Requires phospholipid for maximal activity.; SUBCELLULAR LOCATION: Cell membra…	eco:b2133	-1.92	8.2027e-07	5.15767e-05
DLDH	Cytoplasm {ECO:0000269|PubMed:16079137}.	FUNCTION: Lipoamide dehydrogenase is a component of the glycine cleavage system as well as of the alpha-ketoacid dehydrogenase complexes.; CATALYTIC ACTIVITY: Protein N(6)-(dihydrolipoyl)lysine + NAD(+) = protein N(6)-(lipoyl)lysine + NADH.; COFACTOR: Name=FAD; Xref=ChEBI:CHEBI:57692; Evidence={ECO:0000250}; Note=Binds 1 FAD per subunit. {ECO:0000250};; SUBUNIT: Homodimer.; INTERACTION: Self; NbE…	eco:b0116	-0.04	0.41504	0.46971
DNAA	Cytoplasm.	FUNCTION: Plays a key role in the initiation and regulation of chromosomal replication. Binds in an ATP-dependent fashion to the origin of replication (oriC) to initiate formation of the DNA replication initiation complex exactly once per cell cycle. Binds the DnaA box (consensus sequence 5'-TTATC[CA]A[CA]A-3'); subsequent binding of DNA polymerase III subunits leads to replisome formation. The D…	eco:b3702	0.39	0.00116063	0.00339946
DNAJ	Cytoplasm.	FUNCTION: Interacts with DnaK and GrpE to disassemble a protein complex at the origins of replication of phage lambda and several plasmids. Participates actively in the response to hyperosmotic and heat shock by preventing the aggregation of stress-denatured proteins and by disaggregating proteins, also in an autonomous, DnaK-independent fashion. Unfolded proteins bind initially to DnaJ; upon int…	eco:b0015	0.64	0.00023735	0.00111147
DNAK	Cytoplasm {ECO:0000269|PubMed:16079137}.	FUNCTION: Plays an essential role in the initiation of phage lambda DNA replication, where it acts in an ATP-dependent fashion with the DnaJ protein to release lambda O and P proteins from the preprimosomal complex. DnaK is also involved in chromosomal DNA replication, possibly through an analogous interaction with the DnaA protein. Also participates actively in the response to hyperosmotic shock…	eco:b0014	1.36	4.2049e-05	0.000397729
DPO1	n.a.	FUNCTION: In addition to polymerase activity, this DNA polymerase exhibits 3' to 5' and 5' to 3' exonuclease activity. It is able to utilize nicked circular duplex DNA as a template and can unwind the parental DNA strand from its template.; CATALYTIC ACTIVITY: Deoxynucleoside triphosphate + DNA(n) = diphosphate + DNA(n+1).; SUBUNIT: Single-chain monomer with multiple functions.; SIMILARITY: Belon…	eco:b3863	-0.09	0.089423	0.123918
DPO3B	Cytoplasm {ECO:0000269|PubMed:23994470}.	FUNCTION: DNA polymerase III is a complex, multichain enzyme responsible for most of the replicative synthesis in bacteria. This DNA polymerase also exhibits 3' to 5' exonuclease activity. The beta chain is required for initiation of replication; once it is clamped onto DNA it slides freely (bidirectional and ATP- independent) along duplex DNA. Coordinates protein traffic at the replication fork,…	eco:b3701	-0.02	0.54678	0.595909
DPPA	Periplasm.	FUNCTION: Dipeptide-binding protein of a transport system that can be subject to osmotic shock. DppA is also required for peptide chemotaxis.; SUBCELLULAR LOCATION: Periplasm.; SIMILARITY: Belongs to the bacterial solute-binding protein 5 family. {ECO:0000305}.	eco:b3544	-2.14	3.2531e-06	8.59986e-05
DPS	Cytoplasm, nucleoid.	FUNCTION: During stationary phase, binds the chromosome non- specifically, forming a highly ordered and stable dps-DNA co- crystal within which chromosomal DNA is condensed and protected from diverse damages. It protects DNA from oxidative damage by sequestering intracellular Fe(2+) ion and storing it in the form of Fe(3+) oxyhydroxide mineral, which can be released after reduction. One hydrogen …	eco:b0812	-0.88	0.00021987	0.00106721
DSBA	Periplasm.	FUNCTION: Required for disulfide bond formation in some periplasmic proteins such as PhoA or OmpA. Acts by transferring its disulfide bond to other proteins and is reduced in the process. DsbA is reoxidized by DsbB. Required for pilus biogenesis. PhoP-regulated transcription is redox-sensitive, being activated when the periplasm becomes more reducing (deletion of dsbA/dsbB, treatment with dithiot…	eco:b3860	-0.47	0.0012649	0.00360252
DSBB	Cell inner membrane	FUNCTION: Required for disulfide bond formation in some periplasmic proteins such as PhoA or OmpA. Acts by oxidizing the DsbA protein. PhoP-regulated transcription is redox-sensitive, being activated when the periplasm becomes more reducing (deletion of dsbA/dsbB, treatment with dithiothreitol). MgrB acts between DsbA/DsbB and PhoP/PhoQ in this pathway. {ECO:0000269|PubMed:22267510, ECO:0000269|P…	eco:b1185	-0.57	0.96084	0.968354
DSBC	Periplasm {ECO:0000269|PubMed:8168498}.	FUNCTION: Acts as a disulfide isomerase, interacting with incorrectly folded proteins to correct non-native disulfide bonds. DsbG and DsbC are part of a periplasmic reducing system that controls the level of cysteine sulfenylation, and provides reducing equivalents to rescue oxidatively damaged secreted proteins. Acts by transferring its disulfide bond to other proteins and is reduced in the proc…	eco:b2893	-0.34	0.005461	0.0114477
DTD	Cytoplasm {ECO:0000255|HAMAP-Rule:MF_00518,	FUNCTION: D-aminoacyl-tRNA deacylase with broad substrate specificity. By recycling D-aminoacyl-tRNA to D-amino acids and free tRNA molecules, this enzyme counteracts the toxicity associated with the formation of D-aminoacyl-tRNA entities in vivo. Catalyzes the hydrolysis of D-tyrosyl-tRNA(Tyr), D-aspartyl- tRNA(Asp) and D-tryptophanyl-tRNA(Trp). {ECO:0000269|PubMed:10918062}.; CATALYTIC ACTIVITY…	eco:b3887	1.01	0.128218	0.170132
DUT	n.a.	FUNCTION: This enzyme is involved in nucleotide metabolism: it produces dUMP, the immediate precursor of thymidine nucleotides and it decreases the intracellular concentration of dUTP so that uracil cannot be incorporated into DNA.; CATALYTIC ACTIVITY: dUTP + H(2)O = dUMP + diphosphate.; COFACTOR: Name=Mg(2+); Xref=ChEBI:CHEBI:18420; Evidence={ECO:0000269|PubMed:15208312};; PATHWAY: Pyrimidine me…	eco:b3640	0.3	0.27684	0.328898
DXS	n.a.	FUNCTION: Catalyzes the acyloin condensation reaction between C atoms 2 and 3 of pyruvate and glyceraldehyde 3-phosphate to yield 1-deoxy-D-xylulose-5-phosphate (DXP). {ECO:0000269|PubMed:17135236}.; CATALYTIC ACTIVITY: Pyruvate + D-glyceraldehyde 3-phosphate = 1- deoxy-D-xylulose 5-phosphate + CO(2).; COFACTOR: Name=Mg(2+); Xref=ChEBI:CHEBI:18420; Evidence={ECO:0000269|PubMed:17135236}; Note=Bin…	eco:b0420	-0.51	0.0060045	0.0123566
ECOT	Periplasm.	FUNCTION: General inhibitor of pancreatic serine proteases: inhibits chymotrypsin, trypsin, elastases, factor X, kallikrein as well as a variety of other proteases. The strength of inhibition does not appear to be correlated with a particular protease specificity.; SUBUNIT: Homodimer.; INTERACTION: P03951:F11 (xeno); NbExp=3; IntAct=EBI-1029159, EBI-1041019; P00763:Prss2 (xeno); NbExp=2; IntAct=E…	eco:b2209	-1.57	1.79146e-05	0.000294978
EFEO	Periplasm {ECO:0000269|PubMed:16551627}.	FUNCTION: Involved in Fe(2+) uptake. Could be an iron-binding and/or electron-transfer component. {ECO:0000269|PubMed:19701722}.; SUBUNIT: Monomer. Part of a ferrous iron transporter composed of EfeU, EfeO and EfeB. However, this EfeUOB tripartite iron transporter is defective in E.coli strain K12 due to a frameshift mutation in EfeU. {ECO:0000269|PubMed:16551627, ECO:0000269|PubMed:17627767}.; S…	eco:b1018	-0.29	0.0040206	0.008953
EFG	Cytoplasm.	FUNCTION: Catalyzes the GTP-dependent ribosomal translocation step during translation elongation. During this step, the ribosome changes from the pre-translocational (PRE) to the post- translocational (POST) state as the newly formed A-site-bound peptidyl-tRNA and P-site-bound deacylated tRNA move to the P and E sites, respectively. Catalyzes the coordinated movement of the two tRNA molecules, th…	eco:b3340	0.34	0.0028566	0.00678607
EFP	Cytoplasm.	FUNCTION: Involved in peptide bond synthesis. Alleviates ribosome stalling that occurs when 3 or more consecutive Pro residues or the sequence PPG is present in a protein, possibly by augmenting the peptidyl transferase activity of the ribosome. Beta-lysylation at Lys-34 is required for alleviation. The Pro codons and their context do not affect activity; only consecutive Pro residues (not anothe…	eco:b4147	0.25	0.037544	0.0569233
EFPL	n.a.	SIMILARITY: Belongs to the elongation factor P family. {ECO:0000305}.; SEQUENCE CAUTION: Sequence=AAA60519.1; Type=Erroneous initiation; Note=Translation N-terminally shortened.; Evidence={ECO:0000305};	eco:b2171	0.23	0.2266	0.279455
EFTS	Cytoplasm.	FUNCTION: Associates with the EF-Tu.GDP complex and induces the exchange of GDP to GTP. It remains bound to the aminoacyl-tRNA.EF- Tu.GTP complex up to the GTP hydrolysis stage on the ribosome.; FUNCTION: In case of infection by bacteriophage Qbeta, part of the viral RNA-dependent RNA polymerase complex. With EF-Tu may provide a stabilizing scaffold for the beta (catalytic) subunit, implicated in…	eco:b0170	0.19	0.00050114	0.00188568
EFTU2	Cytoplasm. Cell inner membrane; Peripheral	FUNCTION: This protein promotes the GTP-dependent binding of aminoacyl-tRNA to the A-site of ribosomes during protein biosynthesis.; FUNCTION: May play an important regulatory role in cell growth and in the bacterial response to nutrient deprivation.; FUNCTION: In case of infection by bacteriophage Qbeta, part of the viral RNA-dependent RNA polymerase complex. With EF-Ts may provide a stabilizing…	eco:b3980	0.16	0.0231	0.0387254
ELAB	Cell inner membrane {ECO:0000305}; Single-	SUBUNIT: Upon overexpression binds to ribosomes.; SUBCELLULAR LOCATION: Cell inner membrane {ECO:0000305}; Single- pass membrane protein {ECO:0000305}.; INDUCTION: Maximally expressed between 6 and 12 hours of growth, in early stationary phase. {ECO:0000269|PubMed:22661687}.; SIMILARITY: Belongs to the ElaB/YgaM/YqjD family. {ECO:0000305}.; SEQUENCE CAUTION: Sequence=Z50849; Type=Frameshift; Posi…	eco:b2266	-0.38	0.132721	0.174981
ELBB	n.a.	FUNCTION: May be involved in the early steps of isoprenoid biosynthesis.; INTERACTION: P0A8V2:rpoB; NbExp=1; IntAct=EBI-1132026, EBI-544996;; SIMILARITY: Belongs to the ES1 family. {ECO:0000305}.; SEQUENCE CAUTION: Sequence=AAA58011.1; Type=Erroneous initiation; Note=Translation N-terminally shortened.; Evidence={ECO:0000305};	eco:b3209	-1.35	0.000124961	0.00074043
ENGB	n.a.	FUNCTION: Necessary for normal cell division and for the maintenance of normal septation. Depletion of this protein leads to a severe reduction in growth rate and to extensive filamentation, with a block beyond the stage of segregation. Essential for bacteria survival. {ECO:0000255|HAMAP-Rule:MF_00321, ECO:0000269|PubMed:10572302}.; COFACTOR: Name=Mg(2+); Xref=ChEBI:CHEBI:18420; Evidence={ECO:000…	eco:b3865	-0.37	0.00185875	0.0048887
ENO	Cytoplasm, cytoskeleton. Secreted. Cell	FUNCTION: Catalyzes the reversible conversion of 2- phosphoglycerate into phosphoenolpyruvate. It is essential for the degradation of carbohydrates via glycolysis. It is also a component of the RNA degradosome, a multi-enzyme complex involved in RNA processing and messenger RNA degradation. Its interaction with RNase E is important for the turnover of mRNA, in particular on transcripts encoding e…	eco:b2779	0.23	0.0177779	0.0308051
EPTA	Cell inner membrane	FUNCTION: Catalyzes the addition of a phosphoethanolamine moiety to the lipid A. The phosphoethanolamine modification is required for resistance to polymyxin (By similarity). {ECO:0000250}.; SUBUNIT: Has been isolated as a 91 kDa complex containing ZipA- EptA and an unidentified 24 kDa protein. {ECO:0000269|PubMed:16079137}.; SUBCELLULAR LOCATION: Cell inner membrane {ECO:0000269|PubMed:16079137}…	eco:b4114	-0.11	0.52494	0.574536
EPTC	Cell inner membrane	FUNCTION: Catalyzes the addition of a phosphoethanolamine moiety to the outer membrane lipopolysaccharide core. {ECO:0000250}.; PATHWAY: Bacterial outer membrane biogenesis; LPS core biosynthesis.; SUBUNIT: Forms a complex with an unidentified protein of approximately 36 kDa. {ECO:0000269|PubMed:16079137}.; SUBCELLULAR LOCATION: Cell inner membrane {ECO:0000269|PubMed:16079137}; Multi-pass membra…	eco:b3955	-0.32	0.00020058	0.00101372
ERA	Cytoplasm {ECO:0000269|PubMed:8282709}. Cell	FUNCTION: An essential GTPase that binds both GDP and GTP, with nucleotide exchange occurring on the order of seconds whereas hydrolysis occurs on the order of minutes. Plays a role in numerous processes, including cell cycle regulation, energy metabolism, as a chaperone for 16S rRNA processing and 30S ribosomal subunit biogenesis. Its presence in the 30S subunit may prevent translation initiatio…	eco:b2566	-0.17	0.35544	0.412029
ERPA	n.a.	FUNCTION: Probably involved in the insertion of Fe-S clusters into apoproteins in vivo including IspG and/or IspH. Essential for growth under aerobic conditions and for anaerobic respiration but not for fermentation. In vitro it binds Fe-S clusters and transfers them to apo-IspG, which is involved in quinone biosynthesis among many other cell components. Experiments indicate that it is probably a…	eco:b0156	0.53	0.190482	0.236896
ETTA	Cytoplasm {ECO:0000269|PubMed:24389466}.	FUNCTION: A translation factor that gates the progression of the 70S ribosomal inititation complex (IC, containing tRNA(fMet) in the P site) into the translation elongation cycle by using a mechanism sensitive to the ATP/ADP ratio. Binds to the 70S ribosome E site where it modulates the state of the translating ribosome during subunit translocation. Stimulates dipeptide bond synthesis in the pres…	eco:b4391	-0.37	0.004139	0.00915731
EX3	n.a.	FUNCTION: Major apurinic-apyrimidinic endonuclease of E.coli. It removes the damaged DNA at cytosines and guanines by cleaving on the 3'-side of the AP site by a beta-elimination reaction. It exhibits 3'-5'-exonuclease, 3'-phosphomonoesterase, 3'-repair diesterase and ribonuclease H activities.; CATALYTIC ACTIVITY: Exonucleolytic cleavage in the 3'- to 5'- direction to yield nucleoside 5'-phospha…	eco:b1749	-0.04	0.167183	0.212535
EX7S	Cytoplasm.	FUNCTION: Bidirectionally degrades single-stranded DNA into large acid-insoluble oligonucleotides, which are then degraded further into small acid-soluble oligonucleotides. It can also degrade 3' or 5' ss regions extending from the termini of duplex DNA molecules and displaced ss regions.; CATALYTIC ACTIVITY: Exonucleolytic cleavage in either 5'- to 3'- or 3'- to 5'-direction to yield nucleoside …	eco:b0422	0.14	0.75834	0.788949
F16PA	Cytoplasm {ECO:0000305}.	CATALYTIC ACTIVITY: D-fructose 1,6-bisphosphate + H(2)O = D- fructose 6-phosphate + phosphate.; COFACTOR: Name=Mg(2+); Xref=ChEBI:CHEBI:18420; Evidence={ECO:0000269|PubMed:16670087, ECO:0000269|PubMed:17567577}; Note=Binds 2 magnesium ions per subunit. {ECO:0000269|PubMed:16670087, ECO:0000269|PubMed:17567577};; ENZYME REGULATION: Subject to complex allosteric regulation. The enzyme can assume an…	eco:b4232	-1.61	0.00054294	0.00200559
FABA	Cytoplasm.	FUNCTION: Necessary for the introduction of cis unsaturation into fatty acids. Catalyzes the dehydration of (3R)-3-hydroxydecanoyl- ACP to E-(2)-decenoyl-ACP and then its isomerization to Z-(3)- decenoyl-ACP. Can catalyze the dehydratase reaction for beta- hydroxyacyl-ACPs with saturated chain lengths up to 16:0, being most active on intermediate chain length. Is inactive in the dehydration of lo…	eco:b0954	-0.47	0.00048229	0.00183967
FABB	Cytoplasm.	FUNCTION: Catalyzes the condensation reaction of fatty acid synthesis by the addition to an acyl acceptor of two carbons from malonyl-ACP. Specific for elongation from C-10 to unsaturated C-16 and C-18 fatty acids. {ECO:0000269|PubMed:3076377}.; CATALYTIC ACTIVITY: Acyl-[acyl-carrier-protein] + malonyl-[acyl- carrier-protein] = 3-oxoacyl-[acyl-carrier-protein] + CO(2) + [acyl-carrier-protein].; P…	eco:b2323	-0.43	0.00010484	0.000679812
FABD	n.a.	CATALYTIC ACTIVITY: Malonyl-CoA + an [acyl-carrier-protein] = CoA + a malonyl-[acyl-carrier-protein].; PATHWAY: Lipid metabolism; fatty acid biosynthesis.; SIMILARITY: Belongs to the FabD family. {ECO:0000305}.	eco:b1092	-0.38	0.23696	0.289805
FABF	n.a.	FUNCTION: Catalyzes the condensation reaction of fatty acid synthesis by the addition to an acyl acceptor of two carbons from malonyl-ACP. Has a preference for short chain acid substrates and may function to supply the octanoic substrates for lipoic acid biosynthesis. {ECO:0000269|PubMed:6988423, ECO:0000269|PubMed:9013860}.; CATALYTIC ACTIVITY: (Z)-hexadec-11-enoyl-[acyl-carrier-protein] + malon…	eco:b1095	-0.29	0.00181849	0.00479505
FABG	n.a.	FUNCTION: Catalyzes the NADPH-dependent reduction of beta- ketoacyl-ACP substrates to beta-hydroxyacyl-ACP products, the first reductive step in the elongation cycle of fatty acid biosynthesis. {ECO:0000269|PubMed:14996818, ECO:0000269|PubMed:8631920}.; CATALYTIC ACTIVITY: (3R)-3-hydroxyacyl-[acyl-carrier-protein] + NADP(+) = 3-oxoacyl-[acyl-carrier-protein] + NADPH. {ECO:0000269|PubMed:8631920}.…	eco:b1093	-0.09	0.75456	0.786604
FABH	Cytoplasm.	FUNCTION: Catalyzes the condensation reaction of fatty acid synthesis by the addition to an acyl acceptor of two carbons from malonyl-ACP. Catalyzes the first condensation reaction which initiates fatty acid synthesis and may therefore play a role in governing the total rate of fatty acid production. Possesses both acetoacetyl-ACP synthase and acetyl transacylase activities. Has some substrate sp…	eco:b1091	0.15	0.0122563	0.0226051
FABI	n.a.	FUNCTION: Catalyzes the reduction of a carbon-carbon double bond in an enoyl moiety that is covalently linked to an acyl carrier protein (ACP). Involved in the elongation cycle of fatty acid which are used in the lipid metabolism and in the biotin biosynthesis. {ECO:0000269|PubMed:20693992, ECO:0000269|PubMed:7592873, ECO:0000269|PubMed:8119879}.; CATALYTIC ACTIVITY: An acyl-[acyl-carrier protein…	eco:b1288	-0.11	0.030077	0.0477465
FABR	Cytoplasm {ECO:0000305}.	FUNCTION: Represses the transcription of fabB, involved in unsaturated fatty acid (UFA) biosynthesis. By controlling UFA production, FabR directly influences the physical properties of the membrane bilayer. {ECO:0000269|PubMed:11160901, ECO:0000269|PubMed:11859088}.; SUBUNIT: Homodimer. {ECO:0000305}.; SUBCELLULAR LOCATION: Cytoplasm {ECO:0000305}.; SIMILARITY: Contains 1 HTH tetR-type DNA-bindin…	eco:b3963	-0.87	0.146399	0.189585
FABZ	Cytoplasm.	FUNCTION: Involved in unsaturated fatty acids biosynthesis. Catalyzes the dehydration of short chain beta-hydroxyacyl-ACPs and long chain saturated and unsaturated beta-hydroxyacyl-ACPs. {ECO:0000269|PubMed:7806516, ECO:0000269|PubMed:8910376}.; CATALYTIC ACTIVITY: A (3R)-3-hydroxyacyl-[acyl-carrier protein] = a trans-2-enoyl-[acyl-carrier protein] + H(2)O. {ECO:0000269|PubMed:8910376}.; SUBUNIT:…	eco:b0180	-0.09	0.044882	0.0663488
FADL	Cell outer membrane	FUNCTION: Involved in translocation of long-chain fatty acids across the outer membrane. It is a receptor for the bacteriophage T2. FadL may form a specific channel.; SUBUNIT: Has been isolated from outer membrane preparation as a homodimer.; SUBCELLULAR LOCATION: Cell outer membrane {ECO:0000269|PubMed:16079137}; Multi-pass membrane protein {ECO:0000269|PubMed:16079137}.; INDUCTION: By long-chai…	eco:b2344	0.47	6.3291e-05	0.000494521
FADR	Cytoplasm {ECO:0000255|HAMAP-Rule:MF_00696}.	FUNCTION: Multifunctional regulator of fatty acid metabolism. Represses transcription of at least eight genes required for fatty acid transport and beta-oxidation including fadA, fadB, fadD, fadL and fadE. Activates transcription of at least three genes required for unsaturated fatty acid biosynthesis: fabA, fabB and iclR, the gene encoding the transcriptional regulator of the aceBAK operon encod…	eco:b1187	-0.3	0.044919	0.0663488
FDHE	Cytoplasm.	FUNCTION: Necessary for formate dehydrogenase activity.; INTERACTION: P24183:fdnG; NbExp=4; IntAct=EBI-550129, EBI-550115; P32176:fdoG; NbExp=3; IntAct=EBI-550129, EBI-368676;; SUBCELLULAR LOCATION: Cytoplasm.; SIMILARITY: Belongs to the FdhE family. {ECO:0000305}.	eco:b3891	-0.79	0.0166169	0.029244
FDOG	Periplasm {ECO:0000305}.	FUNCTION: Allows to use formate as major electron donor during aerobic respiration. Subunit alpha possibly forms the active site.; CATALYTIC ACTIVITY: Formate + NAD(+) = CO(2) + NADH.; COFACTOR: Name=Mo-bis(molybdopterin guanine dinucleotide); Xref=ChEBI:CHEBI:60539; Evidence={ECO:0000250}; Note=Binds 1 molybdenum-bis(molybdopterin guanine dinucleotide) (Mo-bis-MGD) cofactor per subunit. {ECO:000…	eco:b3894	0.28	0.5503	0.59848
FDOH	Cell membrane; Single-pass membrane protein.	FUNCTION: Allows to use formate as major electron donor during aerobic respiration. The beta chain is an electron transfer unit containing 4 cysteine clusters involved in the formation of iron- sulfur centers. Electrons are transferred from the gamma chain to the molybdenum cofactor of the alpha subunit (By similarity). {ECO:0000250}.; COFACTOR: Name=[4Fe-4S] cluster; Xref=ChEBI:CHEBI:49883; Evid…	eco:b3893	1.03	0.020539	0.0348943
FECA	Cell outer membrane.	FUNCTION: FecA is the outer membrane receptor protein in the Fe(3+) dicitrate transport system.; SUBCELLULAR LOCATION: Cell outer membrane.; INDUCTION: For induction, the TonB and the ExbB proteins have to be active. Regulation by the iron level mediated by the Fur protein and induction by citrate plus iron suggest that the Fe(3+) dicitrate complex must enter the periplasm where it binds to a tra…	eco:b4291	0.8	2.1617e-05	0.000294978
FECB	Periplasm.	FUNCTION: Binds citrate-dependent Fe(3+); part of the binding- protein-dependent transport system for uptake of citrate-dependent Fe(3+).; SUBCELLULAR LOCATION: Periplasm.; INDUCTION: Induced 1.8-fold by hydroxyurea. {ECO:0000269|PubMed:20005847}.; SIMILARITY: Belongs to the bacterial solute-binding protein 8 family. {ECO:0000305}.; SIMILARITY: Contains 1 Fe/B12 periplasmic-binding domain. {ECO:0…	eco:b4290	0.38	0.025104	0.0414116
FENR	n.a.	FUNCTION: Transports electrons between flavodoxin or ferredoxin and NADPH. Involved in the reductive activation of cobalamin- independent methionine synthase, pyruvate formate lyase and anaerobic ribonucleotide reductase. Also protects against superoxide radicals due to methyl viologen in the presence of oxygen.; CATALYTIC ACTIVITY: 2 reduced ferredoxin + NADP(+) + H(+) = 2 oxidized ferredoxin + …	eco:b3924	0.31	0.050356	0.0736412
FEPA	Cell outer membrane; Multi-pass membrane	FUNCTION: This protein is involved in the initial step of iron uptake by binding ferrienterobactin (Fe-ENT), an iron chelatin siderophore that allows E.coli to extract iron from the environment. FepA also acts as a receptor for colicins B and D.; INTERACTION: P02929:tonB; NbExp=2; IntAct=EBI-6400027, EBI-6399993;; SUBCELLULAR LOCATION: Cell outer membrane; Multi-pass membrane protein.; INDUCTION:…	eco:b0584	0.7	0.2759	0.328468
FER	n.a.	FUNCTION: Ferredoxin are iron-sulfur proteins that transfer electrons in a wide variety of metabolic reactions. Although the function of this ferredoxin is unknown it is probable that it has a role as a cellular electron transfer protein. Involved in the in vivo assembly of the Fe-S clusters in a wide variety of iron- sulfur proteins.; COFACTOR: Name=[2Fe-2S] cluster; Xref=ChEBI:CHEBI:49601; Note…	eco:b2525	1.28	0.170603	0.216349
FETP	n.a.	FUNCTION: Could be a mediator in iron transactions between iron acquisition and iron-requiring processes, such as synthesis and/or repair of Fe-S clusters in biosynthetic enzymes. Necessary to maintain high levels of aconitase under oxidative stress. {ECO:0000269|PubMed:14594836, ECO:0000269|PubMed:15883188}.; SUBUNIT: Monomer. {ECO:0000305}.; INTERACTION: P15288:pepD; NbExp=1; IntAct=EBI-1123057…	eco:b2962	0.82	0.0153793	0.0274326
FHUA	Cell outer membrane; Multi-pass membrane	FUNCTION: This receptor binds the ferrichrome-iron ligand. It interacts with the TonB protein, which is responsible for energy coupling of the ferrichrome-promoted iron transport system. Acts as a receptor for bacteriophage T5 as well as T1, phi80 and colicin M. Binding of T5 triggers the opening of a high conductance ion channel. Can also transport the antibiotic albomycin. {ECO:0000269|PubMed:8…	eco:b0150	1.37	0.00086053	0.00280761
FIS	n.a.	FUNCTION: Activates ribosomal RNA transcription, as well other genes. Plays a direct role in upstream activation of rRNA promoters. Binds to a recombinational enhancer sequence that is required to stimulate hin-mediated DNA inversion. Prevents initiation of DNA replication from oriC. {ECO:0000269|PubMed:2209559, ECO:0000269|PubMed:8836178}.; SUBUNIT: Homodimer.; INTERACTION: P64503:yebV; NbExp=3;…	eco:b3261	1.88	4.0351e-05	0.000397729
FKBA	Periplasm.	FUNCTION: PPIases accelerate the folding of proteins. It catalyzes the cis-trans isomerization of proline imidic peptide bonds in oligopeptides.; CATALYTIC ACTIVITY: Peptidylproline (omega=180) = peptidylproline (omega=0).; SUBCELLULAR LOCATION: Periplasm.; SIMILARITY: Belongs to the FKBP-type PPIase family. {ECO:0000305}.; SIMILARITY: Contains 1 PPIase FKBP-type domain. {ECO:0000255|PROSITE-ProR…	eco:b3347	-1.81	1.1182e-06	5.15767e-05
FKBB	Cytoplasm. Periplasm. Note=According to	FUNCTION: PPIases accelerate the folding of proteins. It catalyzes the cis-trans isomerization of proline imidic peptide bonds in oligopeptides.; CATALYTIC ACTIVITY: Peptidylproline (omega=180) = peptidylproline (omega=0).; ENZYME REGULATION: Strongly inhibited by FK506.; SUBUNIT: Homodimer.; INTERACTION: Self; NbExp=3; IntAct=EBI-369295, EBI-369295;; SUBCELLULAR LOCATION: Cytoplasm. Periplasm. N…	eco:b4207	-0.53	0.025637	0.0419246
FKBX	n.a.	FUNCTION: PPIases accelerate the folding of proteins. Substrate specificity investigated with 'Suc-Ala-Xaa-Pro-Phe-4-nitroanilide' where Xaa is the amino acid tested, was found to be Phe > Leu >> Ile > Lys = Ala > Trp > His >> Gln.; CATALYTIC ACTIVITY: Peptidylproline (omega=180) = peptidylproline (omega=0).; MASS SPECTROMETRY: Mass=15946; Method=Electrospray; Range=2-149; Evidence={ECO:0000269|P…	eco:b0028	0.27	0.79636	0.821869
FLAV	n.a.	FUNCTION: Low-potential electron donor to a number of redox enzymes (Potential). Involved in the reactivation of inactive cob(II)alamin in methionine synthase. {ECO:0000269|PubMed:9730838, ECO:0000305}.; COFACTOR: Name=FMN; Xref=ChEBI:CHEBI:58210;; INTERACTION: P33596:recX; NbExp=3; IntAct=EBI-550021, EBI-1129990; P76066:ydaW; NbExp=2; IntAct=EBI-550021, EBI-9142914;; SIMILARITY: Belongs to the f…	eco:b0684	0.18	0.23834	0.290803
FLGD	n.a.	FUNCTION: Required for flagellar hook formation. May act as a scaffolding protein.; SIMILARITY: Belongs to the FlgD family. {ECO:0000305}.	eco:b1075	3.38	0.000137171	0.000803542
FLGE	Bacterial flagellum basal body	SUBCELLULAR LOCATION: Bacterial flagellum basal body {ECO:0000250}.; SIMILARITY: Belongs to the flagella basal body rod proteins family. {ECO:0000305}.	eco:b1076	3.86	1.1924e-06	5.15767e-05
FLGG	Bacterial flagellum basal body.	SUBUNIT: The basal body constitutes a major portion of the flagellar organelle and consists of four rings (L,P,S, and M) mounted on a central rod. The rod consists of about 26 subunits of FlgG in the distal portion, and FlgB, FlgC and FlgF are thought to build up the proximal portion of the rod with about 6 subunits each.; SUBCELLULAR LOCATION: Bacterial flagellum basal body.; SIMILARITY: Belongs…	eco:b1078	5.57	5.6793e-05	0.00048457
FLGH	Cell outer membrane {ECO:0000250}; Lipid-	FUNCTION: Assembles around the rod to form the L-ring and probably protects the motor/basal body from shearing forces during rotation. {ECO:0000250}.; SUBUNIT: The basal body constitutes a major portion of the flagellar organelle and consists of four rings (L,P,S, and M) mounted on a central rod. {ECO:0000250}.; SUBCELLULAR LOCATION: Cell outer membrane {ECO:0000250}; Lipid- anchor {ECO:0000250}.…	eco:b1079	0.3	0.0134648	0.0244405
FLGI	Periplasm. Bacterial flagellum basal body.	FUNCTION: Assembles around the rod to form the L-ring and probably protects the motor/basal body from shearing forces during rotation.; SUBUNIT: The basal body constitutes a major portion of the flagellar organelle and consists of four rings (L,P,S, and M) mounted on a central rod.; SUBCELLULAR LOCATION: Periplasm. Bacterial flagellum basal body.; SIMILARITY: Belongs to the FlgI family. {ECO:0000…	eco:b1080	1.64	1.6006e-05	0.000294978
FLGK	Secreted {ECO:0000250}. Bacterial flagellum	INTERACTION: P43533:flgN; NbExp=3; IntAct=EBI-551382, EBI-1121833;; SUBCELLULAR LOCATION: Secreted {ECO:0000250}. Bacterial flagellum {ECO:0000250}.; SIMILARITY: Belongs to the flagella basal body rod proteins family. {ECO:0000305}.	eco:b1082	3.4	1.9498e-06	6.09165e-05
FLGL	Secreted. Bacterial flagellum.	SUBCELLULAR LOCATION: Secreted. Bacterial flagellum.; SIMILARITY: Belongs to the bacterial flagellin family. {ECO:0000305}.	eco:b1083	6.26	0.000179737	0.00096015
FLGM	n.a.	FUNCTION: Responsible for the coupling of flagellin expression to flagellar assembly by preventing expression of the flagellin genes when a component of the middle class of proteins is defective. It negatively regulates flagellar genes by inhibiting the activity of FliA by directly binding to FliA.; INTERACTION: P0AEM6:fliA; NbExp=4; IntAct=EBI-1121952, EBI-549807;; SIMILARITY: Belongs to the Flg…	eco:b1071	1.45	0.0040012	0.00892908
FMT	n.a.	FUNCTION: Modifies the free amino group of the aminoacyl moiety of methionyl-tRNA(fMet). The formyl group appears to play a dual role in the initiator identity of N-formylmethionyl-tRNA by: (I) promoting its recognition by IF2 and (II) impairing its binding to EFTu-GTP.; CATALYTIC ACTIVITY: 10-formyltetrahydrofolate + L-methionyl- tRNA(fMet) = tetrahydrofolate + N-formylmethionyl-tRNA(fMet).; SUB…	eco:b3288	-0.72	0.0006646	0.00230708
FOLC	n.a.	FUNCTION: Conversion of folates to polyglutamate derivatives.; CATALYTIC ACTIVITY: ATP + tetrahydropteroyl-(gamma-Glu)(n) + L- glutamate = ADP + phosphate + tetrahydropteroyl-(gamma-Glu)(n+1).; CATALYTIC ACTIVITY: ATP + 7,8-dihydropteroate + L-glutamate = ADP + phosphate + 7,8-dihydropteroylglutamate.; PATHWAY: Cofactor biosynthesis; tetrahydrofolate biosynthesis; 7,8-dihydrofolate from 2-amino-4…	eco:b2315	0.23	0.099721	0.136719
FOLD	n.a.	FUNCTION: Catalyzes the oxidation of 5,10- methylenetetrahydrofolate to 5,10-methenyltetrahydrofolate and then the hydrolysis of 5,10-methenyltetrahydrofolate to 10- formyltetrahydrofolate. This enzyme is specific for NADP. {ECO:0000255|HAMAP-Rule:MF_01576, ECO:0000269|PubMed:1748668}.; CATALYTIC ACTIVITY: 5,10-methylenetetrahydrofolate + NADP(+) = 5,10-methenyltetrahydrofolate + NADPH. {ECO:0000…	eco:b0529	-0.27	0.0167772	0.0293737
FOLX	n.a.	FUNCTION: Catalyzes the epimerization of carbon 2' of the side chain of 7,8-dihydroneopterin triphosphate (H2NTP) to form 7,8- dihydromonapterin triphosphate (H2MTP) (PubMed:9182560) (PubMed:9651328). Is required for tetrahydromonapterin biosynthesis, a major pterin in E.coli (PubMed:19897652). {ECO:0000269|PubMed:19897652, ECO:0000269|PubMed:9182560, ECO:0000269|PubMed:9651328}.; CATALYTIC ACTIV…	eco:b2303	-0.38	0.00069877	0.00239315
FPG	n.a.	FUNCTION: Involved in base excision repair of DNA damaged by oxidation or by mutagenic agents. Acts as DNA glycosylase that recognizes and removes damaged bases. Has a preference for oxidized purines, such as 7,8-dihydro-8-oxoguanine (8-oxoG) and its derivatives such as guanidinohydantoin:C and spiroiminodihydantoin:C, however it also acts on thymine glycol:G, 5,6-dihydrouracil:G and 5-hydroxyura…	eco:b3635	2.22	0.00075935	0.00254185
FRDA	n.a.	FUNCTION: Two distinct, membrane-bound, FAD-containing enzymes are responsible for the catalysis of fumarate and succinate interconversion; the fumarate reductase is used in anaerobic growth, and the succinate dehydrogenase is used in aerobic growth.; CATALYTIC ACTIVITY: Succinate + a quinone = fumarate + a quinol. {ECO:0000269|PubMed:11850430}.; COFACTOR: Name=FAD; Xref=ChEBI:CHEBI:57692; Note=B…	eco:b4154	-1.89	4.0542e-05	0.000397729
FRE	n.a.	FUNCTION: Catalyzes the reduction of soluble flavins by reduced pyridine nucleotides. Seems to reduce the complexed Fe(3+) iron of siderophores to Fe(2+), thus releasing it from the chelator.; CATALYTIC ACTIVITY: Reduced riboflavin + NAD(P)(+) = riboflavin + NAD(P)H.; CATALYTIC ACTIVITY: 2 cob(II)alamin + NAD(+) + 2 H(2)O = 2 aquacob(III)alamin + NADH.; SUBUNIT: Monomer.; SIMILARITY: Belongs to t…	eco:b3844	-0.01	0.62674	0.669605
FRMA	Cytoplasm.	FUNCTION: Has high formaldehyde dehydrogenase activity in the presence of glutathione and catalyzes the oxidation of normal alcohols in a reaction that is not GSH-dependent. In addition, hemithiolacetals other than those formed from GSH, including omega-thiol fatty acids, also are substrates. {ECO:0000269|PubMed:1731906}.; CATALYTIC ACTIVITY: S-(hydroxymethyl)glutathione + NAD(P)(+) = S- formylgl…	eco:b0356	0.1	0.1752	0.221362
FTNA	Cytoplasm.	FUNCTION: Iron-storage protein. {ECO:0000269|PubMed:11254384}.; CATALYTIC ACTIVITY: 4 Fe(2+) + O(2) + 6 H(2)O = 4 (FeO(OH)) + 8 H(+). {ECO:0000269|PubMed:24380371}.; SUBUNIT: Homooligomer of 24 subunits that assemble into a spherical protein shell (12 +/- 1 nM diameter) that can sequester at least 2000 iron atoms. {ECO:0000269|PubMed:11254384, ECO:0000269|PubMed:8281950}.; SUBCELLULAR LOCATION: C…	eco:b1905	-1.56	0.00062365	0.00220956
FTNB	Cytoplasm {ECO:0000305}.	SUBCELLULAR LOCATION: Cytoplasm {ECO:0000305}.; SIMILARITY: Belongs to the ferritin family. Prokaryotic subfamily. {ECO:0000305}.; SIMILARITY: Contains 1 ferritin-like diiron domain. {ECO:0000255|PROSITE-ProRule:PRU00085}.; SEQUENCE CAUTION: Sequence=AAA81671.1; Type=Erroneous initiation; Note=Translation N-terminally extended.; Evidence={ECO:0000305};	eco:b1902	-5.87	0.009024	0.0176877
FTSA	Cell inner membrane	FUNCTION: Essential cell division protein that assists in the assembly of the Z ring (PubMed:11847116). May serve as the principal membrane anchor for the Z ring (PubMed:15752196). Also required for the recruitment to the septal ring of the downstream cell division proteins FtsK, FtsQ, FtsL, FtsI and FtsN (PubMed:9282742, PubMed:9495771, PubMed:9603865, PubMed:9882666, PubMed:10027987, PubMed:247…	eco:b0094	-0.15	0.6239	0.667955
FTSH	Cell inner membrane {ECO:0000255|HAMAP-	FUNCTION: Acts as a processive, ATP-dependent zinc metallopeptidase for both cytoplasmic and membrane proteins. Plays a role in the quality control of integral membrane proteins. Degrades a few membrane proteins that have not been assembled into complexes such as SecY, F(0) ATPase subunit a and YccA, and also cytoplasmic proteins sigma-32, LpxC, KdtA and phage lambda cII protein among others. Deg…	eco:b3178	-0.02	0.9792	0.982626
FTSN	Cell inner membrane; Single-pass type II	FUNCTION: Essential cell division protein. May play a role in the assembly or stability of the septation machinery. May interact with FtsA, PBP3 and FtsQ.; INTERACTION: P56976:blr; NbExp=3; IntAct=EBI-1134233, EBI-6419495; P0ABH0:ftsA; NbExp=7; IntAct=EBI-1134233, EBI-550562; P0AD68:ftsI; NbExp=3; IntAct=EBI-1134233, EBI-548564; P06136:ftsQ; NbExp=7; IntAct=EBI-1134233, EBI-1130157; P0ABG4:ftsW; …	eco:b3933	0.14	0.044138	0.0654767
FTSY	Cell inner membrane; Peripheral membrane	FUNCTION: Involved in targeting and insertion of nascent membrane proteins into the cytoplasmic membrane. Acts as a receptor for the complex formed by the signal recognition particle (SRP) and the ribosome-nascent chain (RNC). Interaction with SRP-RNC leads to the transfer of the RNC complex to the Sec translocase for insertion into the membrane, the hydrolysis of GTP by both Ffh and FtsY, and th…	eco:b3464	-0.1	0.157121	0.200982
FTSZ	Cytoplasm {ECO:0000255|HAMAP-Rule:MF_00909,	FUNCTION: Essential cell division protein that forms a contractile ring structure (Z ring) at the future cell division site. The regulation of the ring assembly controls the timing and the location of cell division. One of the functions of the FtsZ ring is to recruit other cell division proteins to the septum to produce a new cell wall between the dividing cells. Binds GTP and shows GTPase activi…	eco:b0095	-0.1	0.058139	0.0834837
FUCI	Cytoplasm.	FUNCTION: Converts the aldose L-fucose into the corresponding ketose L-fuculose. Is also able to convert D-arabinose into D- ribulose, but this isomerase has a higher affinity for fucose and fuculose than for arabinose and ribulose, respectively.; CATALYTIC ACTIVITY: L-fucopyranose = L-fuculose. {ECO:0000269|PubMed:9367760}.; CATALYTIC ACTIVITY: D-arabinose = D-ribulose. {ECO:0000269|PubMed:93677…	eco:b2802	-3.74	0.00023547	0.00111147
FUMA	n.a.	FUNCTION: Catalyzes the reversible hydration of fumarate to (S)- malate. Functions as an aerobic enzyme in the direction of malate formation as part of the citric acid cycle. Accounts for about 80% of the fumarase activity when the bacteria grow aerobically. To a lesser extent, also displays D-tartrate dehydratase activity in vitro, but is not able to convert (R)-malate, L-tartrate or meso- tartr…	eco:b1612	-1.69	2.1739e-05	0.000294978
FUMC	Cytoplasm.	FUNCTION: Catalyzes the reversible addition of water to fumarate to give L-malate. {ECO:0000269|PubMed:1917897}.; CATALYTIC ACTIVITY: (S)-malate = fumarate + H(2)O. {ECO:0000269|PubMed:1917897}.; ENZYME REGULATION: Inhibited by ATP and S-2,3-dicarboxyaziridine. {ECO:0000269|PubMed:1917897}.; BIOPHYSICOCHEMICAL PROPERTIES: Kinetic parameters: KM=50 uM for L-malate (at pH 7.3 and 30 degrees Celsius…	eco:b1611	-0.04	0.49244	0.545334
FUR	Cytoplasm.	FUNCTION: Acts as a global negative controlling element, employing Fe(2+) as a cofactor to bind the operator of the repressed genes. Regulates the expression of several outer-membrane proteins including the iron transport operon. {ECO:0000269|PubMed:2823881}.; SUBUNIT: Homodimer. {ECO:0000250}.; INTERACTION: P18843:nadE; NbExp=1; IntAct=EBI-369487, EBI-548960;; SUBCELLULAR LOCATION: Cytoplasm.; M…	eco:b0683	0.2	0.146138	0.18952
FXSA	Cell inner membrane; Multi-pass membrane	FUNCTION: Overexpression alleviates the exclusion of phage T7 in cells harboring the F plasmid.; SUBCELLULAR LOCATION: Cell inner membrane; Multi-pass membrane protein.; SIMILARITY: Belongs to the UPF0716 (FxsA) family. {ECO:0000305}.; SEQUENCE CAUTION: Sequence=AAA97039.1; Type=Erroneous initiation; Note=Translation N-terminally extended.; Evidence={ECO:0000305}; Sequence=CAA27700.1; Type=Errone…	eco:b4140	0.11	0.9041	0.920165
G3P1	Cytoplasm.	CATALYTIC ACTIVITY: D-glyceraldehyde 3-phosphate + phosphate + NAD(+) = 3-phospho-D-glyceroyl phosphate + NADH. {ECO:0000255|PROSITE-ProRule:PRU10009}.; PATHWAY: Carbohydrate degradation; glycolysis; pyruvate from D- glyceraldehyde 3-phosphate: step 1/5.; SUBUNIT: Homotetramer. {ECO:0000269|PubMed:10978154}.; SUBCELLULAR LOCATION: Cytoplasm.; SIMILARITY: Belongs to the glyceraldehyde-3-phosphate …	eco:b1779	0.42	0.00048356	0.00183967
G6PD	n.a.	FUNCTION: Catalyzes the oxidation of glucose 6-phosphate to 6- phosphogluconolactone. {ECO:0000255|HAMAP-Rule:MF_00966, ECO:0000269|PubMed:15113569, ECO:0000269|PubMed:17962566}.; FUNCTION: Probable source of extracellular death factor (EDF, sequence Asn-Asn-Trp-Asn-Asn, NNWNN) following processing and amidation. This pentapeptide stimulates cell death mediated by MazF (PubMed:17962566). Artifici…	eco:b1852	0.51	0.000119865	0.000738291
G6PI	Cytoplasm {ECO:0000269|PubMed:4344919}.	CATALYTIC ACTIVITY: D-glucose 6-phosphate = D-fructose 6- phosphate.; ENZYME REGULATION: Inhibited by sorbitol-6-phosphate (S6P) and activated by CsrA. {ECO:0000269|PubMed:4344919, ECO:0000269|PubMed:7493933}.; PATHWAY: Carbohydrate degradation; glycolysis; D-glyceraldehyde 3- phosphate and glycerone phosphate from D-glucose: step 2/4.; SUBUNIT: Homodimer. {ECO:0000269|PubMed:22393408}.; INTERACT…	eco:b4025	-0.15	0.0170777	0.0297417
GABD	n.a.	FUNCTION: Catalyzes the NADP(+)-dependent oxidation of succinate semialdehyde to succinate. It appears to be important for nitrogen metabolism under N limitation conditions. {ECO:0000269|PubMed:20174634, ECO:0000269|PubMed:7011797}.; CATALYTIC ACTIVITY: Succinate semialdehyde + NADP(+) + H(2)O = succinate + NADPH. {ECO:0000269|PubMed:20174634}.; BIOPHYSICOCHEMICAL PROPERTIES: Kinetic parameters: …	eco:b2661	-3.07	0.00095596	0.0030233
GABT	n.a.	FUNCTION: Catalyzes the transfer of the amino group from gamma- aminobutyrate (GABA) to alpha-ketoglutarate (KG) to yield succinic semialdehyde (SSA). {ECO:0000269|PubMed:20639325}.; CATALYTIC ACTIVITY: 4-aminobutanoate + 2-oxoglutarate = succinate semialdehyde + L-glutamate.; CATALYTIC ACTIVITY: (S)-3-amino-2-methylpropanoate + 2- oxoglutarate = 2-methyl-3-oxopropanoate + L-glutamate.; COFACTOR:…	eco:b2662	-2.18	5.8108e-05	0.00048457
GALF	n.a.	CATALYTIC ACTIVITY: UTP + alpha-D-glucose 1-phosphate = diphosphate + UDP-glucose.; PATHWAY: Carbohydrate metabolism; nucleotide-sugar metabolism.; PATHWAY: Bacterial outer membrane biogenesis; lipopolysaccharide biosynthesis.; SIMILARITY: Belongs to the UDPGP type 2 family. {ECO:0000305}.	eco:b2042	-0.34	0.00124301	0.00356976
GALP	Cell inner membrane	FUNCTION: Uptake of galactose across the boundary membrane with the concomitant transport of protons into the cell (symport system).; SUBCELLULAR LOCATION: Cell inner membrane {ECO:0000269|PubMed:15919996}; Multi-pass membrane protein {ECO:0000269|PubMed:15919996}.; SIMILARITY: Belongs to the major facilitator superfamily. Sugar transporter (TC 2.A.1.1) family. {ECO:0000305}.	eco:b2943	-0.83	0.0161556	0.0286193
GALR	n.a.	FUNCTION: Repressor of the galactose operon. Binds galactose as an inducer.; PATHWAY: Carbohydrate metabolism; galactose metabolism [regulation].; SUBUNIT: Homodimer.; INTERACTION: Self; NbExp=3; IntAct=EBI-556902, EBI-556902; P25748:galS; NbExp=5; IntAct=EBI-556902, EBI-1117006;; SIMILARITY: Contains 1 HTH lacI-type DNA-binding domain. {ECO:0000255|PROSITE-ProRule:PRU00111}.	eco:b2837	-0.78	0.0026582	0.00641267
GALS	n.a.	FUNCTION: Repressor of the mgl operon. Binds galactose and D- fucose as inducers. GalS binds to an operator DNA sequence within its own coding sequence (corresponding to residues 15 to 20).; SUBUNIT: Homodimer.; INTERACTION: P03024:galR; NbExp=5; IntAct=EBI-1117006, EBI-556902;; SIMILARITY: Contains 1 HTH lacI-type DNA-binding domain. {ECO:0000255|PROSITE-ProRule:PRU00111}.	eco:b2151	-3.23	0.0158228	0.0281264
GALU	n.a.	FUNCTION: May play a role in stationary phase survival.; CATALYTIC ACTIVITY: UTP + alpha-D-glucose 1-phosphate = diphosphate + UDP-glucose.; COFACTOR: Name=Mg(2+); Xref=ChEBI:CHEBI:18420;; SUBUNIT: Homotetramer or homopentamer.; INTERACTION: P37051:purU; NbExp=1; IntAct=EBI-909038, EBI-1122931;; SIMILARITY: Belongs to the UDPGP type 2 family. {ECO:0000305}.	eco:b1236	0.49	0.0128849	0.0235121
GATD	n.a.	FUNCTION: Converts galactitol 1-phosphate to tagatose 6-phosphate.; CATALYTIC ACTIVITY: Galactitol-1-phosphate + NAD(+) = L-tagatose 6-phosphate + NADH.; COFACTOR: Name=Zn(2+); Xref=ChEBI:CHEBI:29105; Evidence={ECO:0000250}; Note=Binds 2 Zn(2+) ions per subunit. {ECO:0000250};; INTERACTION: Self; NbExp=3; IntAct=EBI-1127517, EBI-1127517;; SIMILARITY: Belongs to the zinc-containing alcohol dehydro…	eco:b2091	1.3	0.00115619	0.0033961
GATZ	n.a.	FUNCTION: Component of the tagatose-1,6-bisphosphate aldolase GatYZ that is required for full activity and stability of the Y subunit. Could have a chaperone-like function for the proper and stable folding of GatY. When expressed alone, GatZ does not show any aldolase activity. Is involved in the catabolism of galactitol. {ECO:0000269|PubMed:11976750, ECO:0000269|PubMed:8955298}.; PATHWAY: Carboh…	eco:b2095	-2.15	1.69834e-05	0.000294978
GCH1	n.a.	CATALYTIC ACTIVITY: GTP + H(2)O = formate + 2-amino-4-hydroxy-6- (erythro-1,2,3-trihydroxypropyl)-dihydropteridine triphosphate.; ENZYME REGULATION: Allosteric enzyme. Activity is modulated by K(+), divalent cations, UTP, and tetrahydrobiopterin. Tetrahydrobiopterin is an inhibitor of this enzyme.; PATHWAY: Cofactor biosynthesis; 7,8-dihydroneopterin triphosphate biosynthesis; 7,8-dihydroneopteri…	eco:b2153	0.07	0.59598	0.644083
GCH1L	n.a.	FUNCTION: Provides significant protection from radiation damage and may be involved in the degradation of radiation-damaged nucleotides. {ECO:0000269|PubMed:25049088}.; SUBUNIT: Toroid-shaped homohexamer. In the hexamer, 3 dimers assemble to form a ring-like structure surrounding a central hole. {ECO:0000269|PubMed:14519207}.; DISRUPTION PHENOTYPE: Cells lacking this gene show a 2-3 orders of mag…	eco:b0710	-0.33	0.84556	0.867965
GCSP	n.a.	FUNCTION: The glycine cleavage system catalyzes the degradation of glycine. The P protein binds the alpha-amino group of glycine through its pyridoxal phosphate cofactor; CO(2) is released and the remaining methylamine moiety is then transferred to the lipoamide cofactor of the H protein.; CATALYTIC ACTIVITY: Glycine + [glycine-cleavage complex H protein]-N(6)-lipoyl-L-lysine = [glycine-cleavage …	eco:b2903	-1.91	0.0001038	0.000677328
GCST	n.a.	FUNCTION: The glycine cleavage system catalyzes the degradation of glycine.; CATALYTIC ACTIVITY: [Protein]-S(8)-aminomethyldihydrolipoyllysine + tetrahydrofolate = [protein]-dihydrolipoyllysine + 5,10- methylenetetrahydrofolate + NH(3).; SUBUNIT: The glycine cleavage system is composed of four proteins: P, T, L and H.; SIMILARITY: Belongs to the GcvT family. {ECO:0000305}.	eco:b2905	-2.23	1.2436e-06	5.15767e-05
GHRA	Cytoplasm {ECO:0000305|PubMed:11237876}.	FUNCTION: Catalyzes the NADPH-dependent reduction of glyoxylate and hydroxypyruvate into glycolate and glycerate, respectively. Inactive towards 2-oxo-D-gluconate, 2-oxoglutarate, oxaloacetate and pyruvate. Only D- and L-glycerate are involved in the oxidative activity with NADP. Activity with NAD is very low.; CATALYTIC ACTIVITY: Glycolate + NADP(+) = glyoxylate + NADPH. {ECO:0000269|PubMed:1123…	eco:b1033	0.2	0.145984	0.18952
GHRB	Cytoplasm {ECO:0000305}.	FUNCTION: Catalyzes the NADPH-dependent reduction of glyoxylate and hydroxypyruvate into glycolate and glycerate, respectively. Can also reduce 2,5-diketo-D-gluconate (25DKG) to 5-keto-D- gluconate (5KDG), 2-keto-D-gluconate (2KDG) to D-gluconate, and 2- keto-L-gulonate (2KLG) to L-idonate (IA), but it is not its physiological function. Inactive towards 2-oxoglutarate, oxaloacetate, pyruvate, 5-k…	eco:b3553	-0.08	0.3623	0.418288
GLGC	n.a.	FUNCTION: Catalyzes the synthesis of ADP-glucose, a sugar donor used in elongation reactions on alpha-glucans.; CATALYTIC ACTIVITY: ATP + alpha-D-glucose 1-phosphate = diphosphate + ADP-glucose.; ENZYME REGULATION: Activated by fructose-1,6-bisphosphate and inhibited by AMP and ADP. Allosteric regulation.; PATHWAY: Glycan biosynthesis; glycogen biosynthesis.; SUBUNIT: Homotetramer.; INTERACTION: …	eco:b3430	-3.43	5.6965e-05	0.00048457
GLK	Cytoplasm.	FUNCTION: Not highly important in E.coli as glucose is transported into the cell by the PTS system already as glucose 6-phosphate.; CATALYTIC ACTIVITY: ATP + D-glucose = ADP + D-glucose 6-phosphate.; SUBCELLULAR LOCATION: Cytoplasm.; SIMILARITY: Belongs to the bacterial glucokinase family. {ECO:0000305}.	eco:b2388	-0.14	0.091224	0.126244
GLMM	n.a.	FUNCTION: Catalyzes the conversion of glucosamine-6-phosphate to glucosamine-1-phosphate. Can also catalyze the formation of glucose-6-P from glucose-1-P, although at a 1400-fold lower rate. {ECO:0000269|PubMed:10231382}.; CATALYTIC ACTIVITY: Alpha-D-glucosamine 1-phosphate = D- glucosamine 6-phosphate.; COFACTOR: Name=Mg(2+); Xref=ChEBI:CHEBI:18420; Evidence={ECO:0000250}; Note=Binds 1 Mg(2+) io…	eco:b3176	-0.58	4.193e-05	0.000397729
GLMS	Cytoplasm.	FUNCTION: Catalyzes the first step in hexosamine metabolism, converting fructose-6P into glucosamine-6P using glutamine as a nitrogen source.; CATALYTIC ACTIVITY: L-glutamine + D-fructose 6-phosphate = L- glutamate + D-glucosamine 6-phosphate.; SUBUNIT: Homodimer.; INTERACTION: P76093:ynbD; NbExp=3; IntAct=EBI-551022, EBI-551038;; SUBCELLULAR LOCATION: Cytoplasm.; INDUCTION: Post-transcriptionall…	eco:b3729	0.27	0.0038151	0.00862498
GLMU	Cytoplasm.	FUNCTION: Catalyzes the last two sequential reactions in the de novo biosynthetic pathway for UDP-N-acetylglucosamine (UDP- GlcNAc). The C-terminal domain catalyzes the transfer of acetyl group from acetyl coenzyme A to glucosamine-1-phosphate (GlcN-1-P) to produce N-acetylglucosamine-1-phosphate (GlcNAc-1-P), which is converted into UDP-GlcNAc by the transfer of uridine 5- monophosphate (from ur…	eco:b3730	-0.89	4.4706e-05	0.000404315
GLNA	Cytoplasm.	CATALYTIC ACTIVITY: ATP + L-glutamate + NH(3) = ADP + phosphate + L-glutamine.; ENZYME REGULATION: The activity of this enzyme is controlled by adenylation under conditions of abundant glutamine. The fully adenylated enzyme complex is inactive.; SUBUNIT: Oligomer of 12 subunits arranged in the form of two hexagons.; INTERACTION: Self; NbExp=2; IntAct=EBI-909063, EBI-909063;; SUBCELLULAR LOCATION:…	eco:b3870	-0.44	0.00187881	0.00492889
GLNB	n.a.	FUNCTION: P-II indirectly controls the transcription of the glutamine synthetase gene (glnA). P-II prevents NR-II-catalyzed conversion of NR-I to NR-I-phosphate, the transcriptional activator of GlnA. When P-II is uridylylated to P-II-UMP, these events are reversed. When the ratio of Gln to 2-ketoglutarate decreases, P-II is uridylylated to P-II-UMP, which causes the deadenylation of glutamine sy…	eco:b2553	-0.71	0.00027913	0.00124286
GLNH	Periplasm {ECO:0000305|PubMed:3027504}.	FUNCTION: Involved in a glutamine-transport system GlnHPQ. {ECO:0000269|PubMed:3027504}.; SUBCELLULAR LOCATION: Periplasm {ECO:0000305|PubMed:3027504}.; INDUCTION: By lack of glutamine. {ECO:0000269|PubMed:3027504}.; SIMILARITY: Belongs to the bacterial solute-binding protein 3 family. {ECO:0000305}.	eco:b0811	-2.76	1.3454e-06	5.15767e-05
GLNQ	Cell inner membrane	FUNCTION: Part of the binding-protein-dependent transport system for glutamine. Probably responsible for energy coupling to the transport system.; SUBUNIT: Heterotetramer with 2 subunits of GlnQ and 2 subunits of GlnP. {ECO:0000269|PubMed:16079137}.; SUBCELLULAR LOCATION: Cell inner membrane {ECO:0000269|PubMed:16079137}; Peripheral membrane protein {ECO:0000269|PubMed:16079137}.; INDUCTION: By l…	eco:b0809	0.04	0.51382	0.562963
GLPD	Cytoplasm.	FUNCTION: Conversion of glycerol 3-phosphate to dihydroxyacetone. Uses molecular oxygen or nitrate as electron acceptor.; CATALYTIC ACTIVITY: sn-glycerol 3-phosphate + a quinone = glycerone phosphate + a quinol.; COFACTOR: Name=FAD; Xref=ChEBI:CHEBI:57692;; PATHWAY: Polyol metabolism; glycerol degradation via glycerol kinase pathway; glycerone phosphate from sn-glycerol 3-phosphate (aerobic route…	eco:b3426	2.55	1.80312e-05	0.000294978
GLPK	n.a.	FUNCTION: Key enzyme in the regulation of glycerol uptake and metabolism. Catalyzes the phosphorylation of glycerol to yield sn- glycerol 3-phosphate. It also catalyzes the phosphorylation of dihydroxyacetone, L-glyceraldehyde and D-glyceraldehyde. It uses only ATP. {ECO:0000255|HAMAP-Rule:MF_00186, ECO:0000269|PubMed:2826434, ECO:0000269|PubMed:4575199, ECO:0000269|PubMed:5335908}.; CATALYTIC AC…	eco:b3926	0.75	0.00087913	0.00284372
GLPQ	Periplasm {ECO:0000269|PubMed:2829735}.	FUNCTION: Glycerophosphoryl diester phosphodiesterase hydrolyzes deacylated phospholipids to G3P and the corresponding alcohols.; CATALYTIC ACTIVITY: A glycerophosphodiester + H(2)O = an alcohol + sn-glycerol 3-phosphate. {ECO:0000269|PubMed:2829735}.; COFACTOR: Name=Ca(2+); Xref=ChEBI:CHEBI:29108; Evidence={ECO:0000269|PubMed:2829735}; Note=Binds 1 Ca(2+) ion per subunit. {ECO:0000269|PubMed:282…	eco:b2239	-0.39	0.00101928	0.00312761
GLPT	Cell inner membrane; Multi-pass membrane	FUNCTION: Responsible for glycerol-3-phosphate uptake.; SUBUNIT: Monomer.; SUBCELLULAR LOCATION: Cell inner membrane; Multi-pass membrane protein.; SIMILARITY: Belongs to the major facilitator superfamily. Organophosphate:Pi antiporter (OPA) (TC 2.A.1.4) family. {ECO:0000305}.	eco:b2240	-0.66	0.109319	0.147199
GLRX2	n.a.	FUNCTION: Involved in reducing some disulfide bonds in a coupled system with glutathione reductase. Does not act as hydrogen donor for ribonucleotide reductase.; SIMILARITY: Belongs to the glutaredoxin family. {ECO:0000305}.; SIMILARITY: Contains 1 GST N-terminal domain. {ECO:0000305}.	eco:b1064	-0.18	0.2556	0.308576
GLRX3	n.a.	FUNCTION: The disulfide bond functions as an electron carrier in the glutathione-dependent synthesis of deoxyribonucleotides by the enzyme ribonucleotide reductase. In addition, it is also involved in reducing some disulfide bonds in a coupled system with glutathione reductase.; SUBUNIT: Monomer. {ECO:0000305}.; SIMILARITY: Belongs to the glutaredoxin family. {ECO:0000305}.; SIMILARITY: Contains …	eco:b3610	0.48	0.41504	0.46971
GLRX4	Cytoplasm {ECO:0000269|PubMed:15833738}.	FUNCTION: Monothiol glutaredoxin involved in the biogenesis of iron-sulfur clusters. {ECO:0000305}.; SUBUNIT: Homodimer. {ECO:0000269|PubMed:19505088}.; INTERACTION: P0ABE2:bolA; NbExp=2; IntAct=EBI-545828, EBI-545774;; SUBCELLULAR LOCATION: Cytoplasm {ECO:0000269|PubMed:15833738}.; SIMILARITY: Belongs to the glutaredoxin family. Monothiol subfamily. {ECO:0000305}.; SIMILARITY: Contains 1 glutare…	eco:b1654	0.14	0.99548	0.996447
GLTB	n.a.	CATALYTIC ACTIVITY: 2 L-glutamate + NADP(+) = L-glutamine + 2- oxoglutarate + NADPH.; COFACTOR: Name=[3Fe-4S] cluster; Xref=ChEBI:CHEBI:21137; Note=Binds 1 [3Fe-4S] cluster.;; COFACTOR: Name=FAD; Xref=ChEBI:CHEBI:57692;; COFACTOR: Name=FMN; Xref=ChEBI:CHEBI:58210;; PATHWAY: Amino-acid biosynthesis; L-glutamate biosynthesis via GLT pathway; L-glutamate from 2-oxoglutarate and L-glutamine (NADP(+) …	eco:b3212	0.93	0.000183028	0.000963085
GLTD	n.a.	CATALYTIC ACTIVITY: 2 L-glutamate + NADP(+) = L-glutamine + 2- oxoglutarate + NADPH.; COFACTOR: Name=[4Fe-4S] cluster; Xref=ChEBI:CHEBI:49883; Note=Binds 1 [4Fe-4S] cluster.;; PATHWAY: Amino-acid biosynthesis; L-glutamate biosynthesis via GLT pathway; L-glutamate from 2-oxoglutarate and L-glutamine (NADP(+) route): step 1/1.; PATHWAY: Energy metabolism; nitrogen metabolism.; SUBUNIT: Aggregate of…	eco:b3213	0.43	0.00126038	0.00359959
GLTI	Periplasm.	FUNCTION: Part of the binding-protein-dependent transport system for glutamate and aspartate. Binds to both aspartate and glutamate.; SUBCELLULAR LOCATION: Periplasm.; SIMILARITY: Belongs to the bacterial solute-binding protein 3 family. {ECO:0000305}.	eco:b0655	-3.13	0.00039844	0.00159649
GLTK	Cell inner membrane; Multi-pass membrane	FUNCTION: Part of the binding-protein-dependent transport system for aspartate/glutamate; probably responsible for the translocation of the substrate across the membrane.; SUBCELLULAR LOCATION: Cell inner membrane; Multi-pass membrane protein.; SIMILARITY: Belongs to the binding-protein-dependent transport system permease family. HisMQ subfamily. {ECO:0000305}.; SIMILARITY: Contains 1 ABC transme…	eco:b0653	-0.84	0.056435	0.0814909
GLTP	Cell inner membrane; Multi-pass membrane	FUNCTION: This carrier protein is part of the Na(+)-independent, binding-protein-independent glutamate-aspartate transport system.; ENZYME REGULATION: Glutamate uptake was inhibited by L-cysteate and DL-3-hydroxyaspartate.; SUBCELLULAR LOCATION: Cell inner membrane; Multi-pass membrane protein.; SIMILARITY: Belongs to the sodium:dicarboxylate (SDF) symporter (TC 2.A.23) family. {ECO:0000305}.	eco:b4077	0.03	0.86708	0.886865
GLTS	Cell inner membrane; Multi-pass membrane	FUNCTION: Catalyzes the sodium-dependent uptake of extracellular glutamate.; SUBCELLULAR LOCATION: Cell inner membrane; Multi-pass membrane protein.; SIMILARITY: Belongs to the GltS symporter family. {ECO:0000305}.	eco:b3653	-1.15	0.0025207	0.00617302
GLYA	Cytoplasm.	FUNCTION: Catalyzes the reversible interconversion of serine and glycine with tetrahydrofolate (THF) serving as the one-carbon carrier. This reaction serves as the major source of one-carbon groups required for the biosynthesis of purines, thymidylate, methionine, and other important biomolecules. Also exhibits THF- independent aldolase activity toward beta-hydroxyamino acids, producing glycine a…	eco:b2551	-0.95	1.73308e-05	0.000294978
GMHA	Cytoplasm.	FUNCTION: Catalyzes the isomerization of sedoheptulose 7-phosphate in D-glycero-D-manno-heptose 7-phosphate. {ECO:0000269|PubMed:11751812, ECO:0000269|PubMed:18056714}.; CATALYTIC ACTIVITY: D-sedoheptulose 7-phosphate = D-glycero-D- manno-heptose 7-phosphate. {ECO:0000269|PubMed:18056714}.; COFACTOR: Name=Zn(2+); Xref=ChEBI:CHEBI:29105; Evidence={ECO:0000250}; Note=Binds 1 zinc ion per subunit. {…	eco:b0222	-0.37	0.00084101	0.00276108
GNSA	n.a.	FUNCTION: Overexpression increases levels of unsaturated fatty acids and suppresses both the temperature-sensitive fabA6 mutation and cold-sensitive secG n.a. mutation. {ECO:0000269|PubMed:11544213}.; INTERACTION: Self; NbExp=2; IntAct=EBI-1121356, EBI-1121356;; SIMILARITY: Belongs to the gns family. {ECO:0000305}.	eco:b4517	-0.38	0.2677	0.320929
GNTT	Cell inner membrane	FUNCTION: Part of the gluconate utilization system Gnt-I; high- affinity intake of gluconate.; PATHWAY: Carbohydrate acid metabolism; D-gluconate degradation.; SUBCELLULAR LOCATION: Cell inner membrane {ECO:0000269|PubMed:15919996}; Multi-pass membrane protein {ECO:0000269|PubMed:15919996}.; SIMILARITY: Belongs to the GntP permease family. {ECO:0000305}.	eco:b3415	-1.41	5.875e-05	0.00048457
GPH	n.a.	FUNCTION: Specifically catalyzes the dephosphorylation of 2- phosphoglycolate (2P-Gly). Is involved in the dissimilation of the intracellular 2-phosphoglycolate formed during the DNA repair of 3'-phosphoglycolate ends, a major class of DNA lesions induced by oxidative stress. {ECO:0000269|PubMed:16990279}.; CATALYTIC ACTIVITY: 2-phosphoglycolate + H(2)O = glycolate + phosphate. {ECO:0000269|PubMe…	eco:b3385	1.05	0.29298	0.346402
GPMA	n.a.	FUNCTION: Catalyzes the interconversion of 2-phosphoglycerate (2- PGA) and 3-phosphoglycerate (3-PGA). {ECO:0000255|HAMAP- Rule:MF_01039, ECO:0000269|PubMed:10437801}.; CATALYTIC ACTIVITY: 2-phospho-D-glycerate = 3-phospho-D-glycerate. {ECO:0000255|HAMAP-Rule:MF_01039, ECO:0000269|PubMed:10437801}.; ENZYME REGULATION: Strongly inhibited by vanadate. {ECO:0000269|PubMed:10437801}.; BIOPHYSICOCHEMI…	eco:b0755	-0.41	0.00062344	0.00220956
GPMB	n.a.	CATALYTIC ACTIVITY: 2-phospho-D-glycerate = 3-phospho-D-glycerate.; PATHWAY: Carbohydrate degradation; glycolysis; pyruvate from D- glyceraldehyde 3-phosphate: step 3/5.; SIMILARITY: Belongs to the phosphoglycerate mutase family. GpmB subfamily. {ECO:0000305}.	eco:b4395	-0.22	0.052616	0.0762868
GPMI	n.a.	FUNCTION: Catalyzes the interconversion of 2-phosphoglycerate (2- PGA) and 3-phosphoglycerate (3-PGA). {ECO:0000269|PubMed:10437801}.; CATALYTIC ACTIVITY: 2-phospho-D-glycerate = 3-phospho-D-glycerate. {ECO:0000269|PubMed:10437801}.; COFACTOR: Name=Mn(2+); Xref=ChEBI:CHEBI:29035; Evidence={ECO:0000269|PubMed:10437801}; Note=Binds 2 manganese ions per subunit. {ECO:0000269|PubMed:10437801};; ENZYM…	eco:b3612	0.87	5.5204e-05	0.00048457
GREA	n.a.	FUNCTION: Necessary for efficient RNA polymerase transcription elongation past template-encoded arresting sites. The arresting sites in DNA have the property of trapping a certain fraction of elongating RNA polymerases that pass through, resulting in locked ternary complexes. Cleavage of the nascent transcript by cleavage factors such as GreA or GreB allows the resumption of elongation from the n…	eco:b3181	-0.22	0.0052419	0.0111202
GRPE	Cytoplasm {ECO:0000305}.	FUNCTION: Participates actively in the response to hyperosmotic and heat shock by preventing the aggregation of stress-denatured proteins, in association with DnaK and GrpE. It is the nucleotide exchange factor for DnaK and may function as a thermosensor. Unfolded proteins bind initially to DnaJ; upon interaction with the DnaJ-bound protein, DnaK hydrolyzes its bound ATP, resulting in the formati…	eco:b2614	0.77	0.0022188	0.00559311
GSA	Cytoplasm {ECO:0000305}.	CATALYTIC ACTIVITY: (S)-4-amino-5-oxopentanoate = 5- aminolevulinate.; COFACTOR: Name=pyridoxal 5'-phosphate; Xref=ChEBI:CHEBI:597326;; PATHWAY: Porphyrin-containing compound metabolism; protoporphyrin- IX biosynthesis; 5-aminolevulinate from L-glutamyl-tRNA(Glu): step 2/2.; SUBUNIT: Homodimer.; INTERACTION: P0ACL5:glcC; NbExp=4; IntAct=EBI-909193, EBI-1115389;; SUBCELLULAR LOCATION: Cytoplasm {E…	eco:b0154	-0.51	0.00147523	0.00409246
GSH1	n.a.	CATALYTIC ACTIVITY: ATP + L-glutamate + L-cysteine = ADP + phosphate + gamma-L-glutamyl-L-cysteine.; PATHWAY: Sulfur metabolism; glutathione biosynthesis; glutathione from L-cysteine and L-glutamate: step 1/2.; SIMILARITY: Belongs to the glutamate--cysteine ligase type 1 family. Type 1 subfamily. {ECO:0000305}.	eco:b2688	0.4	0.0113182	0.0213034
GSHB	n.a.	CATALYTIC ACTIVITY: ATP + gamma-L-glutamyl-L-cysteine + glycine = ADP + phosphate + glutathione.; COFACTOR: Name=Mg(2+); Xref=ChEBI:CHEBI:18420; Evidence={ECO:0000250}; Name=Mn(2+); Xref=ChEBI:CHEBI:29035; Evidence={ECO:0000250}; Note=Binds 1 Mg(2+) or Mn(2+) ion per subunit. {ECO:0000250};; ENZYME REGULATION: Inhibited by 7,8-dihydrofolate, methotrexate and trimethoprim.; PATHWAY: Sulfur metabol…	eco:b2947	0	0.4417	0.495531
GSHR	Cytoplasm.	FUNCTION: Maintains high levels of reduced glutathione in the cytosol.; CATALYTIC ACTIVITY: 2 glutathione + NADP(+) = glutathione disulfide + NADPH.; COFACTOR: Name=FAD; Xref=ChEBI:CHEBI:57692; Note=Binds 1 FAD per subunit.;; SUBUNIT: Homodimer.; SUBCELLULAR LOCATION: Cytoplasm.; MISCELLANEOUS: The active site is a redox-active disulfide bond.; SIMILARITY: Belongs to the class-I pyridine nucleoti…	eco:b3500	-0.07	0.43414	0.488112
GSP	n.a.	FUNCTION: Catalyzes the formation of an amide bond between glutathione (GSH) and spermidine coupled with hydrolysis of ATP; also catalyzes the opposing reaction, i.e. the hydrolysis of glutathionylspermidine (Gsp) back to glutathione and spermidine. The amidase active site can also hydrolyze Gsp-disulfide (Gsp-S-S- Gsp) to Gsp-SG and Gsp S-thiolated proteins (GspSSPs) to GSH S- thiolated protein …	eco:b2988	1.59	0.0067154	0.01371
GSTA	Cytoplasm.	FUNCTION: Catalyzes the conjugation of reduced glutathione (GSH) to a wide number of exogenous and endogenous hydrophobic electrophiles. Shows activity toward 1-chloro-2,4-dinitrobenzene (CDNB) and ethacrynic acid. Also possesses thiol:disulfide oxidoreductase activity, using GSH to reduce bis-(2-hydroxyethyl) disulfide (HEDS). Has a low level of glutathione-dependent peroxidase activity toward c…	eco:b1635	-1.97	3.528e-05	0.000397729
GSTB	n.a.	FUNCTION: Conjugation of reduced glutathione to a wide number of exogenous and endogenous hydrophobic electrophiles. Catalyzes the glutathione-dependent dehalogenation of bromoacetate. {ECO:0000269|PubMed:20921376}.; CATALYTIC ACTIVITY: RX + glutathione = HX + R-S-glutathione. {ECO:0000269|PubMed:20921376}.; BIOPHYSICOCHEMICAL PROPERTIES: Kinetic parameters: KM=5 mM for bromoacetate {ECO:0000269|…	eco:b0838	0.19	0.180164	0.226523
GUAA	n.a.	FUNCTION: Catalyzes the synthesis of GMP from XMP.; CATALYTIC ACTIVITY: ATP + XMP + L-glutamine + H(2)O = AMP + diphosphate + GMP + L-glutamate.; ENZYME REGULATION: Inhibited by 2-fluoroinosine 5'-monophosphate (F-IMP) and by N(2)-hydroxyguanosine 5'-monophosphate (N(2)-OH- GMP). {ECO:0000269|PubMed:9890911}.; PATHWAY: Purine metabolism; GMP biosynthesis; GMP from XMP (L-Gln route): step 1/1.; SU…	eco:b2507	-0.68	0.000199683	0.00101372
GUAC	n.a.	FUNCTION: Catalyzes the irreversible NADPH-dependent deamination of GMP to IMP. It functions in the conversion of nucleobase, nucleoside and nucleotide derivatives of G to A nucleotides, and in maintaining the intracellular balance of A and G nucleotides.; CATALYTIC ACTIVITY: Inosine 5'-phosphate + NH(3) + NADP(+) = guanosine 5'-phosphate + NADPH.; SUBUNIT: Homotetramer.; INTERACTION: P15034:pepP…	eco:b0104	0.38	0.032345	0.0501196
GYRA	Cytoplasm {ECO:0000255|HAMAP-Rule:MF_01897}.	FUNCTION: DNA gyrase negatively supercoils closed circular double- stranded DNA in an ATP-dependent manner and also catalyzes the interconversion of other topological isomers of double-stranded DNA rings, including catenanes and knotted rings. {ECO:0000255|HAMAP-Rule:MF_01897, ECO:0000269|PubMed:12051842, ECO:0000269|PubMed:18642932, ECO:0000269|PubMed:19965760}.; CATALYTIC ACTIVITY: ATP-dependen…	eco:b2231	0.18	0.029196	0.0468096
GYRB	Cytoplasm {ECO:0000255|HAMAP-Rule:MF_01898}.	FUNCTION: DNA gyrase negatively supercoils closed circular double- stranded DNA in an ATP-dependent manner and also catalyzes the interconversion of other topological isomers of double-stranded DNA rings, including catenanes and knotted rings. {ECO:0000255|HAMAP-Rule:MF_01898, ECO:0000269|PubMed:12051843, ECO:0000269|PubMed:18642932, ECO:0000269|PubMed:20675723}.; CATALYTIC ACTIVITY: ATP-dependen…	eco:b3699	0.38	0.0043369	0.00947821
HEM2	n.a.	FUNCTION: Catalyzes an early step in the biosynthesis of tetrapyrroles. Binds two molecules of 5-aminolevulinate per subunit, each at a distinct site, and catalyzes their condensation to form porphobilinogen.; CATALYTIC ACTIVITY: 2 5-aminolevulinate = porphobilinogen + 2 H(2)O.; COFACTOR: Name=Zn(2+); Xref=ChEBI:CHEBI:29105; Evidence={ECO:0000269|PubMed:10194344, ECO:0000269|PubMed:11444968, ECO:…	eco:b0369	0.28	0.034703	0.0531631
HEM3	n.a.	FUNCTION: Tetrapolymerization of the monopyrrole PBG into the hydroxymethylbilane pre-uroporphyrinogen in several discrete steps. {ECO:0000269|PubMed:3529035}.; CATALYTIC ACTIVITY: 4 porphobilinogen + H(2)O = hydroxymethylbilane + 4 NH(3).; COFACTOR: Name=dipyrromethane; Xref=ChEBI:CHEBI:60342; Note=Binds 1 dipyrromethane group covalently.;; PATHWAY: Porphyrin-containing compound metabolism; prot…	eco:b3805	0.83	0.022396	0.0377292
HEMX	Cell inner membrane	CATALYTIC ACTIVITY: S-adenosyl-L-methionine + uroporphyrinogen III = S-adenosyl-L-homocysteine + precorrin-1.; CATALYTIC ACTIVITY: S-adenosyl-L-methionine + precorrin-1 = S- adenosyl-L-homocysteine + precorrin-2.; PATHWAY: Cofactor biosynthesis; adenosylcobalamin biosynthesis; precorrin-2 from uroporphyrinogen III: step 1/1.; SUBUNIT: Homooligomer, possibly a homopentamer. {ECO:0000269|PubMed:160…	eco:b3803	0.21	0.23774	0.290415
HEMY	Cell inner membrane; Multi-pass membrane	FUNCTION: Involved in a late step of protoheme IX synthesis.; PATHWAY: Porphyrin-containing compound metabolism; protoheme biosynthesis.; SUBCELLULAR LOCATION: Cell inner membrane; Multi-pass membrane protein.; SIMILARITY: Contains 2 TPR repeats. {ECO:0000255|PROSITE- ProRule:PRU00339}.	eco:b3802	0.02	0.97266	0.9774
HFLC	Cell inner membrane	FUNCTION: HflC and HflK help govern the stability of phage lambda cII protein, and thereby control the lysogenization frequency of phage lambda. HflKC inhibits the SecY-degrading activity of FtsH, possibly helping quality control of integral membrane proteins. {ECO:0000269|PubMed:8947034}.; SUBUNIT: HflC and HflK interact to form a complex, originally called HflA, now called HflKC. HflKC interact…	eco:b4175	-0.24	0.0070158	0.0141552
HFLD	Cytoplasm {ECO:0000269|PubMed:11278968}.	FUNCTION: Negative regulator of phage lambda lysogenization. Contributes to the degradation of the phage regulatory protein CII. Acts probably by holding CII on the membrane surface, away from the target promoters, but close to the FtsH protease. {ECO:0000269|PubMed:11278968}.; SUBUNIT: Interacts with CII protein from phage lambda. {ECO:0000269|PubMed:11278968}.; SUBCELLULAR LOCATION: Cytoplasm {…	eco:b1132	-0.5	0.56704	0.61345
HFLK	Cell inner membrane	FUNCTION: HflC and HflK help govern the stability of phage lambda cII protein, and thereby control the lysogenization frequency of phage lambda. HflKC inhibits the SecY-degrading activity of FtsH, possibly helping quality control of integral membrane proteins. {ECO:0000269|PubMed:8947034}.; SUBUNIT: HflC and HflK interact to form a complex, originally called HflA, now called HflKC. HflKC interact…	eco:b4174	-0.16	0.045457	0.0670474
HFLX	Cytoplasm {ECO:0000255|HAMAP-Rule:MF_00900,	FUNCTION: GTPase that associates with the 50S ribosomal subunit and may have a role during protein synthesis or ribosome biogenesis. In vitro, also exhibits ATPase activity. {ECO:0000255|HAMAP-Rule:MF_00900, ECO:0000269|PubMed:19109926, ECO:0000269|PubMed:19181811, ECO:0000269|PubMed:19824612}.; COFACTOR: Name=Mg(2+); Xref=ChEBI:CHEBI:18420; Evidence={ECO:0000255|HAMAP-Rule:MF_00900};; ENZYME REG…	eco:b4173	0.08	0.164284	0.209366
HFQ	n.a.	FUNCTION: RNA chaperone that binds small regulatory RNA (sRNAs) and mRNAs to facilitate mRNA translational regulation in response to envelope stress, environmental stress and changes in metabolite concentrations. Involved in the regulation of stress responses mediated by the sigma factors RpoS, sigma-E and sigma-32 (PubMed:17158661). Binds with high specificity to tRNAs (PubMed:18230766). Binds s…	eco:b4172	0.25	0.9798	0.982626
HHA	n.a.	FUNCTION: Down-regulates hemolysin expression, in complex with H- NS, and can also stimulate transposition events in vivo. Binds DNA and influences DNA topology in response to environmental stimuli. Involved in persister cell formation, acting downstream of mRNA interferase (toxin) MqsR. Decreases biofilm formation by repressing the transcription of fimbrial genes fimA and ihfA, and by repressing…	eco:b0460	-0.03	0.80388	0.828508
HINT	n.a.	FUNCTION: Hydrolyzes purine nucleotide phosphoramidates, including adenosine 5'monophosphoramidate (AMP-NH2), adenosine 5'monophosphomorpholidate (AMP-morpholidate), guanosine 5'monophosphomorpholidate (GMP-morpholidate) and tryptamine 5'guanosine monophosphate (TpGd). Hydrolyzes lysyl-AMP (AMP-N- epsilon-(N-alpha-acetyl lysine methyl ester)) generated by lysine tRNA ligase and lysyl-GMP (GMP-N-e…	eco:b1103	-0.35	0.025659	0.0419246
HIPA	n.a.	FUNCTION: Toxic component of a toxin-antitoxin (TA) module. Phosphorylates Glu-tRNA-ligase (GltX, on 'Ser-239') in vivo. Phosphorylation of GltX prevents it from being charged, leading to an increase in uncharged tRNA(Glu). This induces amino acid starvation and the stringent response via RelA/SpoT and increased ppGpp levels, which inhibits replication, transcription, translation and cell wall sy…	eco:b1507	-0.7	0.028679	0.046128
HIS1	Cytoplasm.	FUNCTION: Catalyzes the condensation of ATP and 5-phosphoribose 1- diphosphate to form N'-(5'-phosphoribosyl)-ATP (PR-ATP). Has a crucial role in the pathway because the rate of histidine biosynthesis seems to be controlled primarily by regulation of HisG enzymatic activity. {ECO:0000269|PubMed:4909873}.; CATALYTIC ACTIVITY: 1-(5-phospho-beta-D-ribosyl)-ATP + diphosphate = ATP + 5-phospho-alpha-D…	eco:b2019	-0.69	0.00122485	0.00353731
HIS7	Cytoplasm.	CATALYTIC ACTIVITY: D-erythro-1-(imidazol-4-yl)glycerol 3- phosphate = 3-(imidazol-4-yl)-2-oxopropyl phosphate + H(2)O.; CATALYTIC ACTIVITY: L-histidinol phosphate + H(2)O = L-histidinol + phosphate.; PATHWAY: Amino-acid biosynthesis; L-histidine biosynthesis; L- histidine from 5-phospho-alpha-D-ribose 1-diphosphate: step 6/9.; PATHWAY: Amino-acid biosynthesis; L-histidine biosynthesis; L- histid…	eco:b2022	-1.29	0.020544	0.0348943
HIS8	n.a.	CATALYTIC ACTIVITY: L-histidinol phosphate + 2-oxoglutarate = 3- (imidazol-4-yl)-2-oxopropyl phosphate + L-glutamate. {ECO:0000269|PubMed:2999081}.; COFACTOR: Name=pyridoxal 5'-phosphate; Xref=ChEBI:CHEBI:597326; Evidence={ECO:0000269|PubMed:11294630, ECO:0000269|PubMed:11518529};; PATHWAY: Amino-acid biosynthesis; L-histidine biosynthesis; L- histidine from 5-phospho-alpha-D-ribose 1-diphosphate…	eco:b2021	-0.07	0.6449	0.685456
HISJ	Periplasm.	FUNCTION: Part of the histidine permease ABC transporter. Binds histidine. Interacts with HisQMP and stimulates ATPase activity of HisP, which results in histidine translocation (By similarity). {ECO:0000250}.; SUBUNIT: The complex is composed of two ATP-binding proteins (HisP), two transmembrane proteins (HisM and HisQ) and a solute- binding protein (HisJ). {ECO:0000250}.; SUBCELLULAR LOCATION: …	eco:b2309	-0.96	0.00057797	0.00209083
HLDD	n.a.	FUNCTION: Catalyzes the interconversion between ADP-D-glycero- beta-D-manno-heptose and ADP-L-glycero-beta-D-manno-heptose via an epimerization at carbon 6 of the heptose. {ECO:0000269|PubMed:6337148}.; CATALYTIC ACTIVITY: ADP-D-glycero-D-manno-heptose = ADP-L-glycero- D-manno-heptose.; COFACTOR: Name=NADP(+); Xref=ChEBI:CHEBI:58349; Evidence={ECO:0000269|PubMed:11313358, ECO:0000269|PubMed:79290…	eco:b3619	0.1	0.00043647	0.00169565
HLDE	n.a.	FUNCTION: Catalyzes the phosphorylation of D-glycero-D-manno- heptose 7-phosphate at the C-1 position to selectively form D- glycero-beta-D-manno-heptose-1,7-bisphosphate. {ECO:0000269|PubMed:11751812}.; FUNCTION: Catalyzes the ADP transfer from ATP to D-glycero-beta-D- manno-heptose 1-phosphate, yielding ADP-D-glycero-beta-D-manno- heptose. {ECO:0000269|PubMed:11751812}.; CATALYTIC ACTIVITY: D-g…	eco:b3052	-0.13	0.035881	0.0547238
HNS	n.a.	FUNCTION: A DNA-binding protein implicated in transcriptional repression (silencing) as well as in bacterial chromosome organization. H-NS binds tightly to AT-rich dsDNA, increases its thermal stability and inhibits transcription. Also binds to ssDNA and RNA but with a much lower affinity. H-NS has possible histone- like function. May be a global transcriptional regulator through its ability to b…	eco:b1237	-0.08	0.060039	0.0858533
HPRT	Cytoplasm.	FUNCTION: Acts preferentially on hypoxanthine; has very low activity towards guanine. Inactive towards xanthine. {ECO:0000269|PubMed:12070315}.; CATALYTIC ACTIVITY: IMP + diphosphate = hypoxanthine + 5-phospho- alpha-D-ribose 1-diphosphate. {ECO:0000269|PubMed:12070315}.; COFACTOR: Name=Mg(2+); Xref=ChEBI:CHEBI:18420; Evidence={ECO:0000250}; Note=Binds 2 magnesium ions per subunit. The magnesium …	eco:b0125	0.36	0.00051796	0.00192901
HRPA	n.a.	FUNCTION: Not yet known.; CATALYTIC ACTIVITY: ATP + H(2)O = ADP + phosphate.; SIMILARITY: Belongs to the DEAD box helicase family. DEAH subfamily. {ECO:0000305}.; SIMILARITY: Contains 1 helicase ATP-binding domain. {ECO:0000255|PROSITE-ProRule:PRU00541}.; SIMILARITY: Contains 1 helicase C-terminal domain. {ECO:0000255|PROSITE-ProRule:PRU00542}.; SEQUENCE CAUTION: Sequence=BAA07685.1; Type=Erroneo…	eco:b1413	0.01	0.99954	0.99954
HSCA	n.a.	FUNCTION: Chaperone involved in the maturation of iron-sulfur cluster-containing proteins. Has a low intrinsic ATPase activity which is markedly stimulated by HscB. Involved in the maturation of IscU.; INDUCTION: By cold shock. {ECO:0000269|PubMed:7665466}.; SIMILARITY: Belongs to the heat shock protein 70 family. {ECO:0000305}.	eco:b2526	0.12	0.0081249	0.0161402
HSCB	n.a.	FUNCTION: Co-chaperone involved in the maturation of iron-sulfur cluster-containing proteins. Seems to help targeting proteins to be folded toward HscA.; SUBUNIT: Interacts with HscA and stimulates its ATPase activity. Interacts with IscU.; SIMILARITY: Belongs to the HscB family. {ECO:0000305}.; SIMILARITY: Contains 1 J domain. {ECO:0000305}.	eco:b2527	1.13	0.0077236	0.0154322
HSLO	Cytoplasm.	FUNCTION: Redox regulated molecular chaperone. Protects both thermally unfolding and oxidatively damaged proteins from irreversible aggregation. Plays an important role in the bacterial defense system toward oxidative stress.; INTERACTION: Self; NbExp=5; IntAct=EBI-562857, EBI-562857; P0CE47:tufA; NbExp=2; IntAct=EBI-562857, EBI-301077;; SUBCELLULAR LOCATION: Cytoplasm.; INDUCTION: By heat shock.…	eco:b3401	1.08	0.0022588	0.00568006
HSLU	Cytoplasm.	FUNCTION: ATPase subunit of a proteasome-like degradation complex; this subunit has chaperone activity. The binding of ATP and its subsequent hydrolysis by HslU are essential for unfolding of protein substrates subsequently hydrolyzed by HslV. HslU recognizes the N-terminal part of its protein substrates and unfolds these before they are guided to HslV for hydrolysis. {ECO:0000269|PubMed:10419524…	eco:b3931	1.22	6.2965e-05	0.000494521
HSLV	Cytoplasm.	FUNCTION: Protease subunit of a proteasome-like degradation complex believed to be a general protein degrading machinery. The complex has been shown to be involved in the specific degradation of heat shock induced transcription factors such as RpoH and SulA. In addition, small hydrophobic peptides are also hydrolyzed by HslV. HslV has weak protease activity even in the absence of HslU, but this a…	eco:b3932	1.63	0.0092158	0.0179612
HTPG	Cytoplasm {ECO:0000269|PubMed:16079137}.	FUNCTION: Molecular chaperone. Has ATPase activity.; SUBUNIT: Homodimer. Oligomerizes at 65 degrees Celsius. {ECO:0000269|PubMed:15837196, ECO:0000269|PubMed:17055434, ECO:0000269|PubMed:2647735}.; INTERACTION: Self; NbExp=2; IntAct=EBI-369221, EBI-369221; P0A6Y8:dnaK; NbExp=3; IntAct=EBI-369221, EBI-542092; P0A8T7:rpoC; NbExp=2; IntAct=EBI-369221, EBI-543604;; SUBCELLULAR LOCATION: Cytoplasm {EC…	eco:b0473	1.51	6.3479e-07	4.36312e-05
HTPX	Cell inner membrane	FUNCTION: Membrane-localized protease able to endoproteolytically degrade overproduced SecY but not YccA, another membrane protein. It seems to cleave SecY at specific cytoplasmic sites. Does not require ATP. Its natural substrate has not been identified. Probably plays a role in the quality control of integral membrane proteins. {ECO:0000269|PubMed:16076848}.; COFACTOR: Name=Zn(2+); Xref=ChEBI:C…	eco:b1829	0.16	0.50726	0.55696
IBPA	Cytoplasm {ECO:0000269|PubMed:14702418}.	FUNCTION: Associates with aggregated proteins, together with IbpB, to stabilize and protect them from irreversible denaturation and extensive proteolysis during heat shock and oxidative stress. Aggregated proteins bound to the IbpAB complex are more efficiently refolded and reactivated by the ATP-dependent chaperone systems ClpB and DnaK/DnaJ/GrpE. Its activity is ATP- independent. {ECO:0000269|P…	eco:b3687	6.55	2.2176e-07	2.53471e-05
IBPB	Cytoplasm {ECO:0000269|PubMed:14702418}.	FUNCTION: Associates with aggregated proteins, together with IbpA, to stabilize and protect them from irreversible denaturation and extensive proteolysis during heat shock and oxidative stress. Aggregated proteins bound to the IbpAB complex are more efficiently refolded and reactivated by the ATP-dependent chaperone systems ClpB and DnaK/DnaJ/GrpE. Its activity is ATP- independent. {ECO:0000269|P…	eco:b3686	9.19	0.00091579	0.00292316
IDH	n.a.	CATALYTIC ACTIVITY: Isocitrate + NADP(+) = 2-oxoglutarate + CO(2) + NADPH. {ECO:0000269|PubMed:21151122}.; COFACTOR: Name=Mg(2+); Xref=ChEBI:CHEBI:18420; Name=Mn(2+); Xref=ChEBI:CHEBI:29035; Note=Binds 1 Mg(2+) or Mn(2+) ion per subunit.;; ENZYME REGULATION: Inhibition of this enzyme by phosphorylation regulates the branch point between the Krebs cycle and the glyoxylate bypass, which is an alter…	eco:b1136	-0.92	2.2961e-05	0.000294978
IF1	Cytoplasm.	FUNCTION: No specific function has so far been attributed to this initiation factor; however, it seems to stimulate more or less all the activities of the other two initiation factors, IF-2 and IF-3. {ECO:0000269|PubMed:376343}.; INTERACTION: Q46864:mqsA; NbExp=2; IntAct=EBI-1120746, EBI-1120353;; SUBCELLULAR LOCATION: Cytoplasm.; SIMILARITY: Belongs to the IF-1 family. {ECO:0000305}.; SIMILARITY…	eco:b0884	-0.43	2.4886e-05	0.000303175
IF2	Cytoplasm.	FUNCTION: One of the essential components for the initiation of protein synthesis. Protects formylmethionyl-tRNA from spontaneous hydrolysis and promotes its binding to the 30S ribosomal subunits. Also involved in the hydrolysis of GTP during the formation of the 70S ribosomal complex.; SUBCELLULAR LOCATION: Cytoplasm.; ALTERNATIVE PRODUCTS: Event=Alternative initiation; Named isoforms=3; Name=Al…	eco:b3168	0.14	0.00163688	0.00445525
IF3	Cytoplasm.	FUNCTION: IF-3 binds to the 30S ribosomal subunit and shifts the equilibrum between 70S ribosomes and their 50S and 30S subunits in favor of the free subunits, thus enhancing the availability of 30S subunits on which protein synthesis initiation begins.; SUBUNIT: Monomer.; INTERACTION: P02359:rpsG; NbExp=3; IntAct=EBI-546262, EBI-543074;; SUBCELLULAR LOCATION: Cytoplasm.; PTM: Phosphorylated on t…	eco:b1718	-0.69	0.00110032	0.0032757
IHFA	Cytoplasm.	FUNCTION: One of the 2 subunits of integration host factor (IHF), a specific DNA-binding protein that functions in genetic recombination as well as in transcriptional and translational control.; FUNCTION: Plays a crucial role in the lysogenic life cycle of bacteriophage lambda, as it is required not only in the recombination reaction, which inserts lambda DNA into the E.coli chromosome, but also …	eco:b1712	-0.74	4.0306e-05	0.000397729
IHFB	Cytoplasm.	FUNCTION: One of the 2 subunits of integration host factor (IHF), a specific DNA-binding protein that functions in genetic recombination as well as in transcriptional and translational control.; FUNCTION: Plays a crucial role in the lysogenic life cycle of bacteriophage lambda, as it is required not only in the recombination reaction, which inserts lambda DNA into the E.coli chromosome, but also …	eco:b0912	-0.14	0.0151845	0.0271321
ILVC	n.a.	CATALYTIC ACTIVITY: (2R)-2,3-dihydroxy-3-methylbutanoate + NADP(+) = (2S)-2-hydroxy-2-methyl-3-oxobutanoate + NADPH.; CATALYTIC ACTIVITY: (2R,3R)-2,3-dihydroxy-3-methylpentanoate + NADP(+) = (S)-2-hydroxy-2-ethyl-3-oxobutanoate + NADPH.; PATHWAY: Amino-acid biosynthesis; L-isoleucine biosynthesis; L- isoleucine from 2-oxobutanoate: step 2/4.; PATHWAY: Amino-acid biosynthesis; L-valine biosynthesi…	eco:b3774	1.06	4.7658e-06	0.000105914
ILVD	n.a.	CATALYTIC ACTIVITY: 2,3-dihydroxy-3-methylbutanoate = 3-methyl-2- oxobutanoate + H(2)O. {ECO:0000255|HAMAP-Rule:MF_00012, ECO:0000269|PubMed:7771772, ECO:0000269|PubMed:8325851}.; COFACTOR: Name=[4Fe-4S] cluster; Xref=ChEBI:CHEBI:49883; Evidence={ECO:0000255|HAMAP-Rule:MF_00012, ECO:0000269|PubMed:7771772, ECO:0000269|PubMed:8325851}; Note=Binds 1 [4Fe-4S] cluster. {ECO:0000255|HAMAP-Rule:MF_0001…	eco:b3771	0.52	0.00026447	0.00119592
ILVE	n.a.	FUNCTION: Acts on leucine, isoleucine and valine.; CATALYTIC ACTIVITY: L-leucine + 2-oxoglutarate = 4-methyl-2- oxopentanoate + L-glutamate.; CATALYTIC ACTIVITY: L-isoleucine + 2-oxoglutarate = (S)-3-methyl- 2-oxopentanoate + L-glutamate.; CATALYTIC ACTIVITY: L-valine + 2-oxoglutarate = 3-methyl-2- oxobutanoate + L-glutamate.; COFACTOR: Name=pyridoxal 5'-phosphate; Xref=ChEBI:CHEBI:597326;; PATHW…	eco:b3770	0.07	0.27408	0.327435
ILVM	n.a.	CATALYTIC ACTIVITY: 2 pyruvate = 2-acetolactate + CO(2).; COFACTOR: Name=Mg(2+); Xref=ChEBI:CHEBI:18420; Evidence={ECO:0000250}; Note=Binds 1 Mg(2+) ion per subunit. {ECO:0000250};; COFACTOR: Name=thiamine diphosphate; Xref=ChEBI:CHEBI:58937; Evidence={ECO:0000250}; Note=Binds 1 thiamine pyrophosphate per subunit. {ECO:0000250};; PATHWAY: Amino-acid biosynthesis; L-isoleucine biosynthesis; L- iso…	eco:b3769	5.51	0.000122079	0.000738291
IMDH	n.a.	FUNCTION: Catalyzes the conversion of inosine 5'-phosphate (IMP) to xanthosine 5'-phosphate (XMP), the first committed and rate- limiting step in the de novo synthesis of guanine nucleotides, and therefore plays an important role in the regulation of cell growth. {ECO:0000255|HAMAP-Rule:MF_01964, ECO:0000269|PubMed:9341229}.; CATALYTIC ACTIVITY: Inosine 5'-phosphate + NAD(+) + H(2)O = xanthosine …	eco:b2508	-0.65	0.000135974	0.000801081
INGK	n.a.	CATALYTIC ACTIVITY: ATP + inosine = ADP + IMP.; PATHWAY: Purine metabolism; IMP biosynthesis via salvage pathway; IMP from inosine: step 1/1.; INTERACTION: P75767:ybhK; NbExp=4; IntAct=EBI-548746, EBI-550390;; SIMILARITY: Belongs to the carbohydrate kinase PfkB family. {ECO:0000305}.; SEQUENCE CAUTION: Sequence=BAA14306.1; Type=Frameshift; Positions=281; Evidence={ECO:0000305};	eco:b0477	0.41	0.0076174	0.0152793
IOJAP	Cytoplasm {ECO:0000269|PubMed:16980477}.	FUNCTION: Functions as a ribosomal silencing factor. Addition to isolated ribosomal subunits partially inhibits their association, preventing translation. Interacts with ribosomal protein L14 (rplN), blocking formation of intersubunit bridge B8, preventing association of the 30S and 50S ribosomal subunits and the formation of functional ribosomes, thus repressing translation. {ECO:0000269|PubMed:…	eco:b0637	-0.02	0.92102	0.936461
IPYR	Cytoplasm.	CATALYTIC ACTIVITY: Diphosphate + H(2)O = 2 phosphate.; COFACTOR: Name=Mg(2+); Xref=ChEBI:CHEBI:18420; Note=Binds 4 Mg(2+) ions per subunit. Other metal ions can support activity, but at a lower rate. Two Mg(2+) ions are required for the activation of the enzyme and are present before substrate binds, two additional Mg(2+) ions form complexes with substrate and product.;; SUBUNIT: Homohexamer.; S…	eco:b4226	-0.38	0.00044461	0.00171042
ISCA	n.a.	FUNCTION: Is able to transfer iron-sulfur clusters to apo- ferredoxin. Multiple cycles of [2Fe2S] cluster formation and transfer are observed, suggesting that IscA acts catalytically. Recruits intracellular free iron so as to provide iron for the assembly of transient iron-sulfur cluster in IscU in the presence of IscS, L-cysteine and the thioredoxin reductase system TrxA/TrxB.; COFACTOR: Name=Fe…	eco:b2528	0.44	0.0063179	0.0129241
ISCR	n.a.	FUNCTION: Regulates the transcription of several operons and genes involved in the biogenesis of Fe-S clusters and Fe-S-containing proteins. Transcriptional repressor of the iscRSUA operon, which is involved in the assembly of Fe-S clusters into Fe-S proteins. In its apoform, under conditions of oxidative stress or iron deprivation, it activates the suf operon, which is a second operon involved i…	eco:b2531	2.49	0.00082084	0.00270379
ISCS	Cytoplasm {ECO:0000255|HAMAP-Rule:MF_00331,	FUNCTION: Master enzyme that delivers sulfur to a number of partners involved in Fe-S cluster assembly, tRNA modification or cofactor biosynthesis. Catalyzes the removal of elemental sulfur from cysteine to produce alanine. Functions as a sulfur delivery protein for Fe-S cluster synthesis onto IscU, an Fe-S scaffold assembly protein, as well as other S acceptor proteins. Preferentially binds to d…	eco:b2530	0.74	0.00031729	0.00134584
ISCU	n.a.	FUNCTION: A scaffold on which IscS assembles Fe-S clusters. Exists as 2 interconverting forms, a structured (S) and disordered (D) form. The D-state is the preferred substrate for IscS. Converts to the S-state when an Fe-S cluster is assembled, which helps it dissociate from IscS to transfer the Fe-S to an acceptor. It is likely that Fe-S cluster coordination is flexible as the role of this compl…	eco:b2529	0.93	0.0058227	0.0120789
ISCX	n.a.	FUNCTION: May function as iron donor in the assembly of iron- sulfur clusters.; SUBUNIT: Monomer. {ECO:0000269|PubMed:15937904}.; SIMILARITY: Belongs to the IscX family. {ECO:0000305}.	eco:b2524	0.6	0.067384	0.0951684
ISPA	Cytoplasm.	CATALYTIC ACTIVITY: Geranyl diphosphate + isopentenyl diphosphate = diphosphate + (2E,6E)-farnesyl diphosphate.; COFACTOR: Name=Mg(2+); Xref=ChEBI:CHEBI:18420; Evidence={ECO:0000269|PubMed:14672944}; Note=Binds 3 Mg(2+) ions per subunit. {ECO:0000269|PubMed:14672944};; INTERACTION: P77609:flxA; NbExp=5; IntAct=EBI-553011, EBI-553024; P33221:purT; NbExp=3; IntAct=EBI-553011, EBI-553029;; SUBCELLUL…	eco:b0421	-1.35	0.105842	0.143018
ISPG	n.a.	FUNCTION: Converts 2C-methyl-D-erythritol 2,4-cyclodiphosphate (ME-2,4cPP) into 1-hydroxy-2-methyl-2-(E)-butenyl 4-diphosphate, using flavodoxin as the reducing agent. {ECO:0000255|HAMAP- Rule:MF_00159, ECO:0000269|PubMed:15978585, ECO:0000269|PubMed:16268586}.; CATALYTIC ACTIVITY: (E)-4-hydroxy-3-methylbut-2-en-1-yl diphosphate + H(2)O + oxidized flavodoxin = 2-C-methyl-D- erythritol 2,4-cyclodi…	eco:b2515	0.14	0.01366	0.0247512
ISPH	n.a.	FUNCTION: Converts 1-hydroxy-2-methyl-2-(E)-butenyl 4-diphosphate into isopentenyl diphosphate (IPP) and dimethylallyl diphosphate (DMAPP). Is also involved in penicillin tolerance and control of the stringent response. Seems to directly or indirectly interact with RelA to maintain it in an inactive form during normal growth. {ECO:0000269|PubMed:19569147, ECO:0000269|PubMed:20080550, ECO:0000269|…	eco:b0029	-0.17	0.42262	0.476719
K1PF	n.a.	CATALYTIC ACTIVITY: ATP + D-fructose 1-phosphate = ADP + D- fructose 1,6-bisphosphate.; SUBUNIT: Monomer.; SIMILARITY: Belongs to the carbohydrate kinase PfkB family. {ECO:0000305}.	eco:b2168	4.13	0.000155239	0.000875578
KAD	Cytoplasm.	FUNCTION: Catalyzes the reversible transfer of the terminal phosphate group between ATP and AMP. Plays an important role in cellular energy homeostasis and in adenine nucleotide metabolism.; CATALYTIC ACTIVITY: ATP + AMP = 2 ADP. {ECO:0000255|HAMAP- Rule:MF_00235}.; BIOPHYSICOCHEMICAL PROPERTIES: Kinetic parameters: KM=51 uM for ATP (at pH 7.4 and 30 degrees Celsius) {ECO:0000269|PubMed:10398370}…	eco:b0474	-0.52	0.0028965	0.00684929
Kanamycin resistance protein	n.a.	n.a.	n.a.	1.43	0.00020382	0.00102419
KATG	n.a.	FUNCTION: Bifunctional enzyme with both catalase and broad- spectrum peroxidase activity. Displays also NADH oxidase, INH lyase and isonicotinoyl-NAD synthase activity. {ECO:0000269|PubMed:18178143, ECO:0000269|PubMed:23416055, ECO:0000269|PubMed:374409}.; CATALYTIC ACTIVITY: Donor + H(2)O(2) = oxidized donor + 2 H(2)O. {ECO:0000255|HAMAP-Rule:MF_01961}.; CATALYTIC ACTIVITY: 2 H(2)O(2) = O(2) + 2…	eco:b3942	0.52	0.00180471	0.00477091
KBL	n.a.	FUNCTION: Catalyzes the cleavage of 2-amino-3-ketobutyrate to glycine and acetyl-CoA. {ECO:0000255|HAMAP-Rule:MF_00985, ECO:0000269|PubMed:2104756}.; CATALYTIC ACTIVITY: Acetyl-CoA + glycine = CoA + 2-amino-3- oxobutanoate. {ECO:0000255|HAMAP-Rule:MF_00985, ECO:0000269|PubMed:2104756}.; COFACTOR: Name=pyridoxal 5'-phosphate; Xref=ChEBI:CHEBI:597326; Evidence={ECO:0000255|HAMAP-Rule:MF_00985, ECO:…	eco:b3617	-0.2	0.00124213	0.00356976
KCY	Cytoplasm.	FUNCTION: ATP, dATP, and GTP are equally effective as phosphate donors. CMP and dCMP are the best phosphate acceptors. {ECO:0000269|PubMed:7836281, ECO:0000269|PubMed:8190075}.; CATALYTIC ACTIVITY: ATP + (d)CMP = ADP + (d)CDP. {ECO:0000269|PubMed:7836281, ECO:0000269|PubMed:9126287}.; SUBCELLULAR LOCATION: Cytoplasm.; SIMILARITY: Belongs to the cytidylate kinase family. Type 1 subfamily. {ECO:000…	eco:b0910	-0.39	0.00122086	0.00353569
KDGL	Cell inner membrane; Multi-pass membrane	FUNCTION: Recycling of diacylglycerol produced during the turnover of membrane phospholipid.; CATALYTIC ACTIVITY: ATP + 1,2-diacyl-sn-glycerol = ADP + 1,2- diacyl-sn-glycerol 3-phosphate.; SUBCELLULAR LOCATION: Cell inner membrane; Multi-pass membrane protein.; SIMILARITY: Belongs to the bacterial diacylglycerol kinase family. {ECO:0000305}.	eco:b4042	-0.71	0.020544	0.0348943
KDGR	n.a.	FUNCTION: Transcriptional regulator of the kdgK gene for the kdg kinase and the kdgT gene for the kdg permease.; INTERACTION: P64503:yebV; NbExp=3; IntAct=EBI-1123676, EBI-9126792;; SIMILARITY: Contains 1 HTH iclR-type DNA-binding domain. {ECO:0000255|PROSITE-ProRule:PRU00393}.; SIMILARITY: Contains 1 iclR-ED (iclR effector binding) domain. {ECO:0000255|PROSITE-ProRule:PRU00394}.	eco:b1827	-0.38	2.1575e-05	0.000294978
KDSA	Cytoplasm.	FUNCTION: Synthesis of KDO 8-P which is required for lipid A maturation and cellular growth.; CATALYTIC ACTIVITY: Phosphoenolpyruvate + D-arabinose 5-phosphate + H(2)O = 2-dehydro-3-deoxy-D-octonate 8-phosphate + phosphate.; PATHWAY: Carbohydrate biosynthesis; 3-deoxy-D-manno-octulosonate biosynthesis; 3-deoxy-D-manno-octulosonate from D-ribulose 5- phosphate: step 2/3.; PATHWAY: Bacterial outer …	eco:b1215	-0.21	0.0045207	0.00979168
KDSB	Cytoplasm {ECO:0000305}.	FUNCTION: Activates KDO (a required 8-carbon sugar) for incorporation into bacterial lipopolysaccharide in Gram-negative bacteria. {ECO:0000250}.; CATALYTIC ACTIVITY: CTP + 3-deoxy-D-manno-octulosonate = diphosphate + CMP-3-deoxy-D-manno-octulosonate.; COFACTOR: Name=Mg(2+); Xref=ChEBI:CHEBI:18420;; PATHWAY: Nucleotide-sugar biosynthesis; CMP-3-deoxy-D-manno- octulosonate biosynthesis; CMP-3-deox…	eco:b0918	-0.25	0.0126368	0.0231825
KDSC	n.a.	FUNCTION: Involved in the biosynthesis of lipopolysaccharides (LPSs), but is not essential. Catalyzes the hydrolysis of 3-deoxy- D-manno-octulosonate 8-phosphate (KDO 8-P) to 3-deoxy-D-manno- octulosonate (KDO) and inorganic phosphate. {ECO:0000269|PubMed:12639950, ECO:0000269|PubMed:16765569}.; CATALYTIC ACTIVITY: 3-deoxy-D-manno-octulosonate 8-phosphate + H(2)O = 3-deoxy-D-manno-octulosonate + …	eco:b3198	-0.16	0.025641	0.0419246
KDSD	n.a.	FUNCTION: Involved in the biosynthesis of 3-deoxy-D-manno- octulosonate (KDO), a unique 8-carbon sugar component of lipopolysaccharides (LPSs). KdsD is not essential in the KDO biosynthesis and can be substituted by GutQ. Catalyzes the reversible aldol-ketol isomerization between D-ribulose 5- phosphate (Ru5P) and D-arabinose 5-phosphate (A5P). {ECO:0000269|PubMed:12805358, ECO:0000269|PubMed:161…	eco:b3197	-0.28	0.041561	0.0625539
KGUA	Cytoplasm.	FUNCTION: Essential for recycling GMP and indirectly, cGMP. {ECO:0000269|PubMed:8390989}.; CATALYTIC ACTIVITY: ATP + GMP = ADP + GDP.; SUBUNIT: Homotetramer (under low ionic conditions) or homodimer (under high ionic conditions). {ECO:0000269|PubMed:8390989}.; SUBCELLULAR LOCATION: Cytoplasm.; SIMILARITY: Belongs to the guanylate kinase family. {ECO:0000305}.; SIMILARITY: Contains 1 guanylate kin…	eco:b3648	-0.02	0.42828	0.482576
KPRS	Cytoplasm {ECO:0000255|HAMAP-Rule:MF_00583}.	FUNCTION: Involved in the biosynthesis of ribose 1,5-bisphosphate. Catalyzes the transfer of pyrophosphoryl group from ATP to ribose- 5-phosphate (Rib-5-P) to yield phosphoribosyl diphosphate (PRPP) and AMP. {ECO:0000255|HAMAP-Rule:MF_00583, ECO:0000269|PubMed:10954724, ECO:0000269|PubMed:2542328, ECO:0000269|PubMed:3009477, ECO:0000269|PubMed:6290219, ECO:0000269|PubMed:7657655, ECO:0000269|PubM…	eco:b1207	-0.32	0.000103446	0.000677328
KPYK1	n.a.	CATALYTIC ACTIVITY: ATP + pyruvate = ADP + phosphoenolpyruvate.; COFACTOR: Name=Mg(2+); Xref=ChEBI:CHEBI:18420;; COFACTOR: Name=K(+); Xref=ChEBI:CHEBI:29103;; ENZYME REGULATION: Belongs to type I PK; fructose 1,6- bisphosphate-activated.; PATHWAY: Carbohydrate degradation; glycolysis; pyruvate from D- glyceraldehyde 3-phosphate: step 5/5.; SUBUNIT: Homotetramer.; SIMILARITY: Belongs to the pyruva…	eco:b1676	0.7	3.9371e-05	0.000397729
KPYK2	n.a.	CATALYTIC ACTIVITY: ATP + pyruvate = ADP + phosphoenolpyruvate.; COFACTOR: Name=Mg(2+); Xref=ChEBI:CHEBI:18420;; COFACTOR: Name=K(+); Xref=ChEBI:CHEBI:29103;; ENZYME REGULATION: Allosterically activated by AMP and by several sugar phosphates. Belongs to type II PK.; PATHWAY: Carbohydrate degradation; glycolysis; pyruvate from D- glyceraldehyde 3-phosphate: step 5/5.; SUBUNIT: Homotetramer.; INTER…	eco:b1854	0.8	0.0022848	0.00571755
KTHY	n.a.	FUNCTION: Catalyzes the reversible phosphorylation of deoxythymidine monophosphate (dTMP) to deoxythymidine diphosphate (dTDP), using ATP as its preferred phosphoryl donor. Situated at the junction of both de novo and salvage pathways of deoxythymidine triphosphate (dTTP) synthesis, is essential for DNA synthesis and cellular growth.; CATALYTIC ACTIVITY: ATP + dTMP = ADP + dTDP.; BIOPHYSICOCHEMIC…	eco:b1098	-0.87	0.03098	0.0486012
LACI	n.a.	FUNCTION: Repressor of the lactose operon. Binds allolactose as an inducer.; SUBUNIT: Homotetramer.; MISCELLANEOUS: Removing residues 1-59 results in loss of DNA- binding activity but retains tetrameric structure and inducer- binding activity. Deleting residues 340-360 results in loss of tetramer formation, but retains dimer formation, inducer-binding activity, and DNA-binding activity (if residu…	eco:b0345	-1.59	2.4585e-07	2.53471e-05
LAMB	Cell outer membrane	FUNCTION: Involved in the transport of maltose and maltodextrins, indispensable for translocation of dextrins containing more than three glucosyl moieties. A hydrophobic path ("greasy slide") of aromatic residues serves to guide and select the sugars for transport through the channel. Also acts as a receptor for several bacteriophages including lambda.; SUBUNIT: Homotrimer formed of three 18-stra…	eco:b4036	-3.09	3.8283e-05	0.000397729
LAPA	Cell inner membrane {ECO:0000255|HAMAP-	FUNCTION: Involved in the assembly of lipopolysaccharide (LPS). {ECO:0000255|HAMAP-Rule:MF_01948, ECO:0000269|PubMed:24722986}.; SUBCELLULAR LOCATION: Cell inner membrane {ECO:0000255|HAMAP- Rule:MF_01948, ECO:0000269|PubMed:15919996, ECO:0000269|PubMed:24722986}; Multi-pass membrane protein {ECO:0000255|HAMAP-Rule:MF_01948}. Note=Copurifies with LptE/LptD, LptBFGC, LptA, DnaK/DnaJ and LPS. {ECO:…	eco:b1279	-0.38	0.0085967	0.0169468
LAPB	Cell inner membrane {ECO:0000255|HAMAP-	FUNCTION: Modulates cellular lipopolysaccharide (LPS) levels by regulating LpxC, which is involved in lipid A biosynthesis. May act by modulating the proteolytic activity of FtsH towards LpxC. May also coordinate assembly of proteins involved in LPS synthesis at the plasma membrane. {ECO:0000255|HAMAP-Rule:MF_00994, ECO:0000269|PubMed:24266962, ECO:0000269|PubMed:24722986}.; SUBCELLULAR LOCATION:…	eco:b1280	-0.58	0.143001	0.186625
LDHD	n.a.	FUNCTION: Fermentative lactate dehydrogenase.; CATALYTIC ACTIVITY: (R)-lactate + NAD(+) = pyruvate + NADH.; SIMILARITY: Belongs to the D-isomer specific 2-hydroxyacid dehydrogenase family. {ECO:0000305}.	eco:b1380	0.51	0.038179	0.0577163
LEP	Cell inner membrane	CATALYTIC ACTIVITY: Cleavage of hydrophobic, N-terminal signal or leader sequences from secreted and periplasmic proteins.; SUBCELLULAR LOCATION: Cell inner membrane {ECO:0000269|PubMed:21778229}; Multi-pass membrane protein {ECO:0000269|PubMed:21778229}.; SIMILARITY: Belongs to the peptidase S26 family. {ECO:0000305}.	eco:b2568	-0.65	3.925e-05	0.000397729
LEPA	Cell inner membrane	FUNCTION: Required for accurate and efficient protein synthesis under certain stress conditions. May act as a fidelity factor of the translation reaction, by catalyzing a one-codon backward translocation of tRNAs on improperly translocated ribosomes. Back- translocation proceeds from a post-translocation (POST) complex to a pre-translocation (PRE) complex, thus giving elongation factor G a second…	eco:b2569	-0.21	0.0056207	0.0117076
LEXA	n.a.	FUNCTION: Represses a number of genes involved in the response to DNA damage (SOS response), including recA and lexA. Binds to the 16 bp palindromic sequence 5'-CTGTATATATATACAG-3'. In the presence of single-stranded DNA, RecA interacts with LexA causing an autocatalytic cleavage which disrupts the DNA-binding part of LexA, leading to derepression of the SOS regulon and eventually DNA repair. Imp…	eco:b4043	1.71	0.0038005	0.00861168
LGT	Cell inner membrane	FUNCTION: Transfers the N-acyl diglyceride group on what will become the N-terminal cysteine of membrane lipoproteins. {ECO:0000269|PubMed:8051048}.; PATHWAY: Protein modification; lipoprotein biosynthesis (diacylglyceryl transfer). {ECO:0000269|PubMed:7896715, ECO:0000269|PubMed:8051048}.; SUBCELLULAR LOCATION: Cell inner membrane {ECO:0000269|PubMed:15919996, ECO:0000269|PubMed:22287519}; Multi…	eco:b2828	-0.49	0.50916	0.558451
LIPA	Cytoplasm.	FUNCTION: Catalyzes the radical-mediated insertion of two sulfur atoms into the C-6 and C-8 positions of the octanoyl moiety bound to the lipoyl domains of lipoate-dependent enzymes, thereby converting the octanoylated domains into lipoylated derivatives. Free octanoate is not a substrate for LipA. {ECO:0000269|PubMed:11106496, ECO:0000269|PubMed:14700636, ECO:0000269|PubMed:15157071}.; CATALYTIC…	eco:b0628	0.61	0.00116494	0.00340242
LLDD	Cell inner membrane {ECO:0000255|HAMAP-	FUNCTION: Catalyzes the conversion of L-lactate to pyruvate. Seems to be a primary dehydrogenase in the respiratory chain. To a lesser extent, can also oxidize DL-alpha-hydroxybutyrate, but not D-lactate. {ECO:0000269|PubMed:18473, ECO:0000269|PubMed:8407843}.; CATALYTIC ACTIVITY: (S)-lactate + an oxidized electron acceptor = pyruvate + a reduced electron acceptor. {ECO:0000255|HAMAP- Rule:MF_015…	eco:b3605	2.09	1.7697e-06	5.88568e-05
LNT	Cell inner membrane	FUNCTION: Transfers the fatty acyl group on membrane lipoproteins.; PATHWAY: Protein modification; lipoprotein biosynthesis (N-acyl transfer).; SUBCELLULAR LOCATION: Cell inner membrane {ECO:0000269|PubMed:15919996, ECO:0000269|PubMed:2032623}; Multi- pass membrane protein {ECO:0000269|PubMed:15919996, ECO:0000269|PubMed:2032623}.; SIMILARITY: Belongs to the CN hydrolase family. Apolipoprotein N-…	eco:b0657	-0.47	0.031844	0.0495939
LOIP	Cell outer membrane	FUNCTION: Metalloprotease that cleaves substrates preferentially between Phe-Phe residues. Plays a role in response to some stress conditions. Seems to regulate the expression of speB. {ECO:0000269|PubMed:1310091, ECO:0000269|PubMed:17651431, ECO:0000269|PubMed:17909889, ECO:0000269|PubMed:22491786}.; COFACTOR: Name=Zn(2+); Xref=ChEBI:CHEBI:29105; Evidence={ECO:0000305}; Note=Binds 1 zinc ion per…	eco:b2936	-0.57	0.00146128	0.00408287
LOLA	Periplasm.	FUNCTION: Participates in the translocation of lipoproteins from the inner membrane to the outer membrane. Only forms a complex with a lipoprotein if the residue after the N-terminal Cys is not an aspartate (The Asp acts as a targeting signal to indicate that the lipoprotein should stay in the inner membrane); the inner membrane retention signal functions at the release step. {ECO:0000269|PubMed:…	eco:b0891	-1.12	7.554e-05	0.000581868
LOLB	Cell outer membrane; Lipid-anchor.	FUNCTION: Plays a critical role in the incorporation of lipoproteins in the outer membrane after they are released by the LolA protein. Essential for E.coli viability.; SUBUNIT: Monomer.; SUBCELLULAR LOCATION: Cell outer membrane; Lipid-anchor.; SIMILARITY: Belongs to the LolB family. {ECO:0000305}.; CAUTION: Was originally thought to be involved in delta- aminolevulinic acid biosynthesis. {ECO:0…	eco:b1209	-0.46	0.0139581	0.0251587
LOLD	Cell inner membrane; Peripheral membrane	FUNCTION: Part of the ABC transporter complex LolCDE involved in the translocation of mature outer membrane-directed lipoproteins, from the inner membrane to the periplasmic chaperone, LolA. Responsible for the formation of the LolA-lipoprotein complex in an ATP-dependent manner. Such a release is dependent of the sorting-signal (absence of an Asp at position 2 of the mature lipoprotein) and of L…	eco:b1117	-0.07	0.71858	0.753668
LONH	n.a.	DOMAIN: Lacks the ATP-binding domain.; SIMILARITY: Belongs to the peptidase S16 family. {ECO:0000305}.	eco:b0955	-0.68	0.0038418	0.00864824
LPLA	Cytoplasm.	FUNCTION: Catalyzes both the ATP-dependent activation of exogenously supplied lipoate to lipoyl-AMP and the transfer of the activated lipoyl onto the lipoyl domains of lipoate-dependent enzymes. Is also able to catalyze very poorly the transfer of lipoyl and octanoyl moiety from their acyl carrier protein. {ECO:0000269|PubMed:7639702}.; CATALYTIC ACTIVITY: ATP + lipoate = diphosphate + lipoyl-AMP…	eco:b4386	-0.18	0.46062	0.51396
LPOA	Cell outer membrane	FUNCTION: Regulator of peptidoglycan synthesis that is essential for the function of penicillin-binding protein 1A (PBP1a). Stimulates transpeptidase activity of PBP1a in vitro. {ECO:0000269|PubMed:21183073, ECO:0000269|PubMed:21183074}.; SUBUNIT: Interacts with PBP1a. {ECO:0000269|PubMed:21183073, ECO:0000269|PubMed:21183074}.; INTERACTION: P02918:mrcA; NbExp=4; IntAct=EBI-557795, EBI-1126191;; …	eco:b3147	0.58	0.032965	0.0507267
LPOB	Cell outer membrane	FUNCTION: Regulator of peptidoglycan synthesis that is essential for the function of penicillin-binding protein 1B (PBP1b). Stimulates transpeptidase and transglycosylase activities of PBP1b in vitro. May also contribute to outer membrane constriction during cell division, in complex with PBP1b. {ECO:0000269|PubMed:21183073, ECO:0000269|PubMed:21183074}.; SUBUNIT: Interacts with PBP1b. {ECO:00002…	eco:b1105	-0.36	0.21212	0.262565
LPP	Cell outer membrane; Lipid-anchor. Cell	FUNCTION: Interacts with the peptidoglycan both covalently and noncovalently. This interaction contributes to the maintenance of the structural and functional integrity of the cell envelope.; SUBUNIT: Homotrimer. Seems to interact with TolB, Pal and TonB. Has been isolated from outer membrane preparations as an approximately 87 kDa complex, suggesting it also forms larger complexes. {ECO:0000269|…	eco:b1677	-0.61	0.14142	0.18503
LPTB	Cytoplasm {ECO:0000269|PubMed:16079137}.	FUNCTION: Part of the ABC transporter complex LptBFG involved in the translocation of lipopolysaccharide (LPS) from the inner membrane to the outer membrane. Probably responsible for energy coupling to the transport system. {ECO:0000269|PubMed:16765569, ECO:0000269|PubMed:17056748, ECO:0000269|PubMed:18424520}.; SUBUNIT: Component of the lipopolysaccharide transport and assembly complex. The LptB…	eco:b3201	-0.28	0.048056	0.0707796
LPTD	Cell outer membrane {ECO:0000255|HAMAP-	FUNCTION: Together with LptE, is involved in the assembly of lipopolysaccharide (LPS) at the surface of the outer membrane. Contributes to n-hexane resistance. {ECO:0000255|HAMAP- Rule:MF_01411, ECO:0000269|PubMed:12207697, ECO:0000269|PubMed:12724388, ECO:0000269|PubMed:16861298, ECO:0000269|PubMed:18424520, ECO:0000269|PubMed:20203010, ECO:0000269|PubMed:21339611, ECO:0000269|PubMed:2547691, EC…	eco:b0054	-0.37	0.000143084	0.000819553
LPTE	Cell outer membrane {ECO:0000255|HAMAP-	FUNCTION: Together with LptD, is involved in the assembly of lipopolysaccharide (LPS) at the surface of the outer membrane. Required for the proper assembly of LptD. Binds LPS and may serve as the LPS recognition site at the outer membrane. {ECO:0000255|HAMAP-Rule:MF_01186, ECO:0000269|PubMed:16861298, ECO:0000269|PubMed:18424520, ECO:0000269|PubMed:20203010}.; SUBUNIT: Component of the lipopolys…	eco:b0641	-0.37	0.0069407	0.0140311
LPXA	Cytoplasm.	FUNCTION: Involved in the biosynthesis of lipid A, a phosphorylated glycolipid that anchors the lipopolysaccharide to the outer membrane of the cell.; CATALYTIC ACTIVITY: (R)-3-hydroxytetradecanoyl-[acyl-carrier- protein] + UDP-N-acetyl-alpha-D-glucosamine = [acyl-carrier- protein] + UDP-3-O-(3-hydroxytetradecanoyl)-N-acetyl-alpha-D- glucosamine. {ECO:0000255|HAMAP-Rule:MF_00387}.; PATHWAY: Glyco…	eco:b0181	-0.06	0.24506	0.297243
LPXC	n.a.	FUNCTION: The key enzyme in the biosynthesis of lipid A, a phosphorylated glycolipid that anchors the lipopolysaccharide to the outer membrane of the cell. Degraded by FtsH; when the activity of FtsH is reduced too much lipid A and not enough phospholipids are made (both pathways use the same precursor), which is lethal. {ECO:0000269|Ref.6}.; CATALYTIC ACTIVITY: UDP-3-O-(3-hydroxytetradecanoyl)-N…	eco:b0096	1.5	0.000142648	0.000819553
LPXD	n.a.	FUNCTION: Catalyzes the N-acylation of UDP-3-O- (hydroxytetradecanoyl)glucosamine using 3-hydroxytetradecanoyl-ACP as the acyl donor. Is involved in the biosynthesis of lipid A, a phosphorylated glycolipid that anchors the lipopolysaccharide to the outer membrane of the cell. Prefers (3R)-3- hydroxytetradecanoyl-ACP over (3R)-3-hydroxyhexadecanoyl-ACP as the acyl donor in vitro, which is consiste…	eco:b0179	-0.24	0.025816	0.0421144
LRHA	n.a.	FUNCTION: Not known, does not seem to act on the proton translocating NADH dehydrogenase genes (nuoA-N) which are part of the lrhA operon.; SIMILARITY: Contains 1 HTH lysR-type DNA-binding domain. {ECO:0000255|PROSITE-ProRule:PRU00253}.	eco:b2289	-1.82	0.0098441	0.0190061
LRP	n.a.	FUNCTION: Mediates a global response to leucine. Exogenous leucine affects the expression of a number of different operons; lrp mediates this effect for at least some of these operons. For example it is regulator of the branched-chain amino acid transport genes.; SUBUNIT: Homodimer.; INTERACTION: Self; NbExp=2; IntAct=EBI-1113316, EBI-1113316; P0AFW4:rnk; NbExp=4; IntAct=EBI-1113316, EBI-553769;;…	eco:b0889	-0.57	0.00041692	0.00165325
LTAE	n.a.	FUNCTION: Catalyzes the cleavage of L-allo-threonine and L- threonine to glycine and acetaldehyde. L-threo-phenylserine and L- erythro-phenylserine are also good substrates.; CATALYTIC ACTIVITY: L-threonine = glycine + acetaldehyde. {ECO:0000269|PubMed:9692922}.; CATALYTIC ACTIVITY: L-allo-threonine = glycine + acetaldehyde. {ECO:0000269|PubMed:9692922}.; COFACTOR: Name=pyridoxal 5'-phosphate; Xr…	eco:b0870	-1	0.000179539	0.00096015
LUXS	n.a.	FUNCTION: Involved in the synthesis of autoinducer 2 (AI-2) which is secreted by bacteria and is used to communicate both the cell density and the metabolic potential of the environment. The regulation of gene expression in response to changes in cell density is called quorum sensing. Catalyzes the transformation of S-ribosylhomocysteine (RHC) to homocysteine (HC) and 4,5- dihydroxy-2,3-pentadion…	eco:b2687	-0.02	0.50248	0.554072
MALE	Periplasm.	FUNCTION: Involved in the high-affinity maltose membrane transport system MalEFGK. Initial receptor for the active transport of and chemotaxis toward maltooligosaccharides.; INTERACTION: P0A6F5:groL; NbExp=3; IntAct=EBI-369910, EBI-543750; P02916:malF; NbExp=2; IntAct=EBI-369910, EBI-1118919;; SUBCELLULAR LOCATION: Periplasm.; INDUCTION: Permanently repressed by cold shock in a PNPase- dependent …	eco:b4034	-2.94	9.9182e-05	0.000670831
MALF	Cell inner membrane	FUNCTION: Part of the binding-protein-dependent transport system for maltose; probably responsible for the translocation of the substrate across the membrane.; SUBUNIT: The complex is composed of two ATP-binding proteins (MalK), two transmembrane proteins (MalG and MalF) and a solute- binding protein (MalE). Protein stability and stable complex formation require YidC. {ECO:0000269|PubMed:10809785…	eco:b4033	-3.08	0.00021981	0.00106721
MALK	Cell inner membrane {ECO:0000255|HAMAP-	FUNCTION: Part of the ABC transporter complex MalEFGK involved in maltose/maltodextrin import. Responsible for energy coupling to the transport system.; CATALYTIC ACTIVITY: ATP + H(2)O + maltose(Out) = ADP + phosphate + maltose(In). {ECO:0000255|HAMAP-Rule:MF_01709}.; SUBUNIT: The complex is composed of two ATP-binding proteins (MalK), two transmembrane proteins (MalG and MalF) and a solute- bind…	eco:b4035	-2.91	0.00026015	0.00118156
MALM	Periplasm.	FUNCTION: Not yet known. Might function in the uptake of a still unidentified substrate.; SUBCELLULAR LOCATION: Periplasm.; SIMILARITY: To S.typhimurium MalM. {ECO:0000305}.	eco:b4037	-2.87	5.8605e-05	0.00048457
MALQ	Cytoplasm.	CATALYTIC ACTIVITY: Transfers a segment of a (1->4)-alpha-D-glucan to a new position in an acceptor, which may be glucose or a (1->4)-alpha-D-glucan.; SUBCELLULAR LOCATION: Cytoplasm.; SIMILARITY: Belongs to the disproportionating enzyme family. {ECO:0000305}.	eco:b3416	-0.54	0.00069512	0.00238962
MANA	Cytoplasm {ECO:0000305}.	FUNCTION: Involved in the conversion of glucose to GDP-L-fucose, which can be converted to L-fucose, a capsular polysaccharide.; CATALYTIC ACTIVITY: D-mannose 6-phosphate = D-fructose 6- phosphate.; COFACTOR: Name=Zn(2+); Xref=ChEBI:CHEBI:29105; Evidence={ECO:0000250}; Note=Binds 1 zinc ion per subunit. {ECO:0000250};; INTERACTION: P18196:minC; NbExp=3; IntAct=EBI-554045, EBI-554060;; SUBCELLULAR…	eco:b1613	-1.09	1.75822e-05	0.000294978
MAO1	n.a.	CATALYTIC ACTIVITY: (S)-malate + NAD(+) = pyruvate + CO(2) + NADH.; CATALYTIC ACTIVITY: Oxaloacetate = pyruvate + CO(2).; COFACTOR: Name=Mg(2+); Xref=ChEBI:CHEBI:18420; Evidence={ECO:0000269|PubMed:17557829}; Name=Mn(2+); Xref=ChEBI:CHEBI:29035; Evidence={ECO:0000269|PubMed:17557829}; Note=Divalent metal cations. Prefers magnesium or manganese. {ECO:0000269|PubMed:17557829};; ENZYME REGULATION: N…	eco:b1479	-1.82	1.6742e-06	5.88568e-05
MAO2	n.a.	CATALYTIC ACTIVITY: (S)-malate + NADP(+) = pyruvate + CO(2) + NADPH.; CATALYTIC ACTIVITY: Oxaloacetate = pyruvate + CO(2).; COFACTOR: Name=Mg(2+); Xref=ChEBI:CHEBI:18420; Evidence={ECO:0000269|PubMed:17557829}; Name=Mn(2+); Xref=ChEBI:CHEBI:29035; Evidence={ECO:0000269|PubMed:17557829}; Note=Divalent metal cations. Prefers magnesium or manganese. {ECO:0000269|PubMed:17557829};; ENZYME REGULATION:…	eco:b2463	-0.5	0.0061219	0.0125731
MAP1	n.a.	FUNCTION: Removes the N-terminal methionine from nascent proteins. The N-terminal methionine is often cleaved when the second residue in the primary sequence is small and uncharged (Met-Ala-, Cys, Gly, Pro, Ser, Thr, or Val). Requires deformylation of the N(alpha)-formylated initiator methionine before it can be hydrolyzed. {ECO:0000255|HAMAP-Rule:MF_01974, ECO:0000269|PubMed:20521764, ECO:000026…	eco:b0168	0.4	0.0084808	0.0167812
MASZ	Cytoplasm.	FUNCTION: Involved in the glycolate utilization. Catalyzes the condensation and subsequent hydrolysis of acetyl-coenzyme A (acetyl-CoA) and glyoxylate to form malate and CoA. {ECO:0000255|HAMAP-Rule:MF_00641, ECO:0000269|PubMed:14336062, ECO:0000269|PubMed:4892366, ECO:0000269|PubMed:7925370}.; CATALYTIC ACTIVITY: Acetyl-CoA + H(2)O + glyoxylate = (S)-malate + CoA. {ECO:0000255|HAMAP-Rule:MF_0064…	eco:b2976	-2.61	0.00111721	0.0033005
MBHM	Cell membrane; Peripheral membrane protein.	FUNCTION: This is one of three E.coli hydrogenases synthesized in response to different physiological conditions. HYD2 is involved in hydrogen uptake.; CATALYTIC ACTIVITY: H(2) + A = AH(2).; COFACTOR: Name=Ni(2+); Xref=ChEBI:CHEBI:49786; Evidence={ECO:0000250}; Note=Binds 1 nickel ion per subunit. {ECO:0000250};; SUBUNIT: Heterodimer of a large and a small subunit.; SUBCELLULAR LOCATION: Cell mem…	eco:b2994	-0.33	0.024299	0.0403418
MDH	n.a.	FUNCTION: Catalyzes the reversible oxidation of malate to oxaloacetate.; CATALYTIC ACTIVITY: (S)-malate + NAD(+) = oxaloacetate + NADH.; SUBUNIT: Homodimer. {ECO:0000269|PubMed:11389141, ECO:0000269|PubMed:1507230, ECO:0000269|PubMed:8331658}.; SIMILARITY: Belongs to the LDH/MDH superfamily. MDH type 1 family. {ECO:0000305}.	eco:b3236	-2.36	3.112e-07	2.91679e-05
MENB	n.a.	FUNCTION: Converts o-succinylbenzoyl-CoA (OSB-CoA) to 1,4- dihydroxy-2-naphthoyl-CoA (DHNA-CoA). {ECO:0000255|HAMAP- Rule:MF_01934, ECO:0000269|PubMed:1091286, ECO:0000269|PubMed:20643650, ECO:0000269|PubMed:21830810, ECO:0000269|PubMed:23658663}.; CATALYTIC ACTIVITY: 4-(2-carboxyphenyl)-4-oxobutanoyl-CoA = 1,4- dihydroxy-2-naphthoyl-CoA + H(2)O. {ECO:0000255|HAMAP- Rule:MF_01934, ECO:0000269|Pub…	eco:b2262	-0.37	0.020103	0.0344289
METE	n.a.	FUNCTION: Catalyzes the transfer of a methyl group from 5- methyltetrahydrofolate to homocysteine resulting in methionine formation.; CATALYTIC ACTIVITY: 5-methyltetrahydropteroyltri-L-glutamate + L- homocysteine = tetrahydropteroyltri-L-glutamate + L-methionine.; COFACTOR: Name=Zn(2+); Xref=ChEBI:CHEBI:29105; Note=Binds 1 zinc ion per subunit.;; PATHWAY: Amino-acid biosynthesis; L-methionine bio…	eco:b3829	0.72	8.4099e-05	0.000601656
METH	n.a.	FUNCTION: Catalyzes the transfer of a methyl group from methyl- cobalamin to homocysteine, yielding enzyme-bound cob(I)alamin and methionine. Subsequently, remethylates the cofactor using methyltetrahydrofolate.; CATALYTIC ACTIVITY: 5-methyltetrahydrofolate + L-homocysteine = tetrahydrofolate + L-methionine.; COFACTOR: Name=methyl(III)cobalamin; Xref=ChEBI:CHEBI:28115;; COFACTOR: Name=Zn(2+); Xre…	eco:b4019	0.04	0.7763	0.802774
METJ	Cytoplasm.	FUNCTION: This regulatory protein, when combined with SAM (S- adenosylmethionine) represses the expression of the methionine regulon and of enzymes involved in SAM synthesis. It is also autoregulated.; SUBUNIT: Homodimer.; SUBCELLULAR LOCATION: Cytoplasm.; DOMAIN: Does not bind DNA by a helix-turn-helix motif.; SIMILARITY: Belongs to the MetJ family. {ECO:0000305}.	eco:b3938	0.21	0.39652	0.452727
METK	Cytoplasm.	FUNCTION: Catalyzes the formation of S-adenosylmethionine from methionine and ATP. The overall synthetic reaction is composed of two sequential steps, AdoMet formation and the subsequent tripolyphosphate hydrolysis which occurs prior to release of AdoMet from the enzyme. Is essential for growth.; CATALYTIC ACTIVITY: ATP + L-methionine + H(2)O = phosphate + diphosphate + S-adenosyl-L-methionine.; …	eco:b2942	0.79	3.6681e-05	0.000397729
METN	Cell inner membrane {ECO:0000255|HAMAP-	FUNCTION: Part of the ABC transporter complex MetNIQ involved in methionine import. Responsible for energy coupling to the transport system (Probable). It has also been shown to be involved in formyl-L-methionine transport. {ECO:0000255|HAMAP- Rule:MF_01719, ECO:0000269|PubMed:12169620, ECO:0000269|PubMed:12819857, ECO:0000305}.; SUBUNIT: The complex is composed of two ATP-binding proteins (MetN)…	eco:b0199	0.07	0.26848	0.32149
METQ	Cell membrane {ECO:0000305}; Lipid-anchor	FUNCTION: This protein is a component of a D-methionine permease, a binding protein-dependent, ATP-driven transport system. {ECO:0000269|PubMed:12169620}.; INTERACTION: P0A6Y8:dnaK; NbExp=1; IntAct=EBI-1114713, EBI-542092;; SUBCELLULAR LOCATION: Cell membrane {ECO:0000305}; Lipid-anchor {ECO:0000305}.; MISCELLANEOUS: The MetNIQ system is also to be able to transport the toxic methionine analog al…	eco:b0197	-0.38	2.4995e-05	0.000303175
MFD	Cytoplasm {ECO:0000255|HAMAP-Rule:MF_00969}.	FUNCTION: Couples transcription and DNA repair by recognizing RNA polymerase (RNAP) stalled at DNA lesions. Mediates ATP-dependent release of RNAP and its truncated transcript from the DNA, and recruitment of nucleotide excision repair machinery to the damaged site. Can also dissociate RNAP that is blocked by low concentration of nucleoside triphosphates or by physical obstruction, such as bound …	eco:b1114	0.87	0.0026845	0.00645156
MGLA	Cell inner membrane	FUNCTION: Part of the ABC transporter complex MglABC involved in galactose/methyl galactoside import. Responsible for energy coupling to the transport system (Probable). {ECO:0000305|PubMed:4910389, ECO:0000305|PubMed:6294056, ECO:0000305|PubMed:6807987}.; CATALYTIC ACTIVITY: ATP + H(2)O + monosaccharide(Out) = ADP + phosphate + monosaccharide(In). {ECO:0000255|HAMAP-Rule:MF_01717}.; SUBUNIT: The…	eco:b2149	-1.35	0.00102273	0.00312889
MIAB	Cytoplasm {ECO:0000255|HAMAP-Rule:MF_01864}.	FUNCTION: Catalyzes the methylthiolation of N6- (dimethylallyl)adenosine (i(6)A), leading to the formation of 2- methylthio-N6-(dimethylallyl)adenosine (ms(2)i(6)A) at position 37 in tRNAs that read codons beginning with uridine. {ECO:0000255|HAMAP-Rule:MF_01864, ECO:0000269|PubMed:10572129}.; CATALYTIC ACTIVITY: N(6)-dimethylallyladenine(37) in tRNA + sulfur-(sulfur carrier) + 2 S-adenosyl-L-met…	eco:b0661	0.21	0.0042359	0.00935163
MIND	Cell inner membrane; Peripheral membrane	FUNCTION: ATPase required for the correct placement of the division site. Cell division inhibitors MinC and MinD act in concert to form an inhibitor capable of blocking formation of the polar Z ring septums. Rapidly oscillates between the poles of the cell to destabilize FtsZ filaments that have formed before they mature into polar Z rings. {ECO:0000269|PubMed:1836760, ECO:0000269|PubMed:22380631…	eco:b1175	-0.88	0.000116485	0.000738291
MINE	n.a.	FUNCTION: Prevents the cell division inhibition by proteins MinC and MinD at internal division sites while permitting inhibition at polar sites. This ensures cell division at the proper site by restricting the formation of a division septum at the midpoint of the long axis of the cell. {ECO:0000269|PubMed:22380631}.; INTERACTION: Self; NbExp=4; IntAct=EBI-1118020, EBI-1118020; P0AEZ3:minD; NbExp=…	eco:b1174	-0.98	0.000119932	0.000738291
MIOC	n.a.	FUNCTION: Probable electron transporter required for biotin synthase activity.; COFACTOR: Name=FMN; Xref=ChEBI:CHEBI:58210;; SUBUNIT: Homodimer. {ECO:0000305}.; SIMILARITY: Belongs to the flavodoxin family. MioC subfamily. {ECO:0000305}.; SIMILARITY: Contains 1 flavodoxin-like domain. {ECO:0000255|PROSITE-ProRule:PRU00088}.	eco:b3742,pg:13909069	1.07	0.035155	0.053696
MIPA	Cell outer membrane	FUNCTION: May serve as a scaffold protein required for the formation of a complex with MrcB/PonB and MltA, this complex could play a role in enlargement and septation of the murein sacculus.; SUBUNIT: Forms a trimeric complex with MrcB and MltA in vitro.; SUBCELLULAR LOCATION: Cell outer membrane {ECO:0000269|PubMed:16079137}.; SIMILARITY: Belongs to the MipA/OmpV family. {ECO:0000305}.	eco:b1782	0.36	0.0049807	0.0106759
MLAA	Cell outer membrane	FUNCTION: Actively prevents phospholipid accumulation at the cell surface. Probably maintains lipid asymmetry in the outer membrane by retrograde trafficking of phospholipids from the outer membrane to the inner membrane. {ECO:0000269|PubMed:19383799}.; INTERACTION: P0A6F5:groL; NbExp=1; IntAct=EBI-1128511, EBI-543750;; SUBCELLULAR LOCATION: Cell outer membrane {ECO:0000305|PubMed:19383799}; Lipi…	eco:b2346	-1.15	0.0021353	0.00548354
MLAC	Periplasm {ECO:0000305|PubMed:19383799}.	FUNCTION: Actively prevents phospholipid accumulation at the cell surface. Probably maintains lipid asymmetry in the outer membrane by retrograde trafficking of phospholipids from the outer membrane to the inner membrane. May transfer phospholipid across the periplasmic space and deliver it to the MlaFEDB complex at the inner membrane. {ECO:0000269|PubMed:19383799}.; SUBCELLULAR LOCATION: Peripla…	eco:b3192	-0.88	3.2281e-06	8.59986e-05
MLAD	Cell inner membrane {ECO:0000305}; Single-	FUNCTION: Part of the ABC transporter complex MlaFEDB that actively prevents phospholipid accumulation at the cell surface. Probably maintains lipid asymmetry in the outer membrane by retrograde trafficking of phospholipids from the outer membrane to the inner membrane. {ECO:0000269|PubMed:19383799}.; SUBUNIT: The complex is composed of two ATP-binding proteins (MlaF), two transmembrane proteins …	eco:b3193	-0.42	0.00055501	0.00203635
MLAF	Cell inner membrane	FUNCTION: Part of the ABC transporter complex MlaFEDB that actively prevents phospholipid accumulation at the cell surface. Probably maintains lipid asymmetry in the outer membrane by retrograde trafficking of phospholipids from the outer membrane to the inner membrane. Probably responsible for energy coupling to the transport system. {ECO:0000269|PubMed:19383799}.; SUBUNIT: The complex is compos…	eco:b3195	-0.39	0.0034014	0.00782778
MLTA	Cell outer membrane; Lipid-anchor.	FUNCTION: Murein-degrading enzyme. May play a role in recycling of muropeptides during cell elongation and/or cell division. Degrades murein glycan strands and insoluble, high-molecular weight murein sacculi.; CATALYTIC ACTIVITY: Exolytic cleavage of the (1->4)-beta- glycosidic linkage between N-acetylmuramic acid (MurNAc) and N- acetylglucosamine (GlcNAc) residues in peptidoglycan, from either t…	eco:b2813	-0.69	0.104623	0.141929
MNMA	Cytoplasm.	FUNCTION: Catalyzes the 2-thiolation of uridine at the wobble position (U34) of tRNA(Lys), tRNA(Glu) and tRNA(Gln), leading to the formation of s(2)U34, the first step of tRNA-mnm(5)s(2)U34 synthesis. Sulfur is provided by IscS, via a sulfur-relay system. Binds ATP and its substrate tRNAs. {ECO:0000269|PubMed:12549933}.; SUBUNIT: Interacts with TusE. {ECO:0000269|PubMed:16387657}.; SUBCELLULAR LO…	eco:b1133	0.18	0.114724	0.153412
MNMG	Cytoplasm {ECO:0000269|PubMed:17062623}.	FUNCTION: NAD-binding protein involved in the addition of a carboxymethylaminomethyl (cmnm) group at the wobble position (U34) of certain tRNAs, forming tRNA-cmnm(5)s(2)U34. {ECO:0000269|PubMed:11544186, ECO:0000269|PubMed:17062623, ECO:0000269|PubMed:9603884}.; COFACTOR: Name=FAD; Xref=ChEBI:CHEBI:57692; Evidence={ECO:0000269|PubMed:17062623};; SUBUNIT: Homodimer. Heterotetramer of two MnmE and …	eco:b3741,pg:13909071	1.61	2.2313e-05	0.000294978
MOEA	n.a.	FUNCTION: Catalyzes the insertion of molybdate into adenylated molybdopterin with the concomitant release of AMP. {ECO:0000269|PubMed:15632135}.; CATALYTIC ACTIVITY: Adenylyl-molybdopterin + molybdate = molybdenum cofactor + AMP.; COFACTOR: Name=Mg(2+); Xref=ChEBI:CHEBI:18420; Evidence={ECO:0000269|PubMed:11428898}; Note=Binds 1 Mg(2+) ion per subunit. {ECO:0000269|PubMed:11428898};; PATHWAY: Cof…	eco:b0827	-0.18	0.0167778	0.0293737
MOG	n.a.	FUNCTION: Catalyzes the adenylation of molybdopterin as part of the biosynthesis of the molybdenum-cofactor. {ECO:0000269|PubMed:15632135}.; CATALYTIC ACTIVITY: ATP + molybdopterin = diphosphate + adenylyl- molybdopterin.; PATHWAY: Cofactor biosynthesis; molybdopterin biosynthesis.; SUBUNIT: Homotrimer. Interacts with MoeA and MobB in vivo. {ECO:0000269|PubMed:10636880, ECO:0000269|PubMed:1237283…	eco:b0009	-0.98	0.00050061	0.00188568
MPL	Secreted.	FUNCTION: Reutilizes the intact tripeptide L-alanyl-gamma-D- glutamyl-meso-diaminopimelate by linking it to UDP-N- acetylmuramate. The enzyme can also use the tetrapeptide L-alanyl- gamma-D-glutamyl-meso-2,6-diaminoheptanedioyl-D-alanine or the pentapeptide L-alanyl-gamma-D-glutamyl-meso-2,6- diaminoheptandioyl-D-alanyl-D-alanine in vivo and in vitro. {ECO:0000269|PubMed:17384195, ECO:0000269|Pub…	eco:b4233	-0.39	0.00165695	0.00448377
MPRA	n.a.	FUNCTION: Negative regulator of the multidrug operon emrAB. {ECO:0000269|PubMed:7730261}.; INDUCTION: Autoregulated.; SIMILARITY: Contains 1 HTH marR-type DNA-binding domain. {ECO:0000255|PROSITE-ProRule:PRU00345}.	eco:b2684	-0.55	0.0034814	0.00797627
MQO	n.a.	CATALYTIC ACTIVITY: (S)-malate + a quinone = oxaloacetate + reduced quinone.; COFACTOR: Name=FAD; Xref=ChEBI:CHEBI:57692; Evidence={ECO:0000250};; PATHWAY: Carbohydrate metabolism; tricarboxylic acid cycle; oxaloacetate from (S)-malate (quinone route): step 1/1.; SIMILARITY: Belongs to the MQO family. {ECO:0000305}.; SEQUENCE CAUTION: Sequence=AAA16402.1; Type=Erroneous initiation; Evidence={ECO:…	eco:b2210	1.08	0.00029593	0.00129281
MREB	n.a.	FUNCTION: Involved in formation of the rod shape of the cell. May act as a negative regulator of FtsI. Polymerization and bundle formation is enhanced by CbeA. {ECO:0000269|PubMed:2687239}.; ENZYME REGULATION: Polymerization is inhibited by toxins CbtA and CptA, as well as by A22 ([S-(3,4-dichlorobenzyl)isothiourea)] all of which cause cell rounding and eventual death. Inhibition by toxin CbtA is…	eco:b3251	-0.17	0.0163155	0.028853
MREC	Cell inner membrane	FUNCTION: Involved in formation and maintenance of cell shape. Responsible for formation of rod shape. May also contribute to regulation of formation of penicillin-binding proteins. {ECO:0000269|PubMed:15612918, ECO:0000269|PubMed:2687239}.; SUBUNIT: Self-associates. Interacts with MreB and MreD. {ECO:0000269|PubMed:15612918}.; SUBCELLULAR LOCATION: Cell inner membrane {ECO:0000269|PubMed:1561291…	eco:b3250	-0.64	0.087816	0.121855
MRP	n.a.	SIMILARITY: Belongs to the Mrp/NBP35 ATP-binding proteins family. {ECO:0000305}.; SEQUENCE CAUTION: Sequence=AAA60527.1; Type=Erroneous initiation; Note=Translation N-terminally shortened.; Evidence={ECO:0000305};	eco:b2113	-0.4	0.0090995	0.0177709
MSBA	Cell inner membrane {ECO:0000255|HAMAP-	FUNCTION: Involved in lipid A export and possibly also in glycerophospholipid export and for biogenesis of the outer membrane. Transmembrane domains (TMD) form a pore in the inner membrane and the ATP-binding domain (NBD) is responsible for energy generation.; SUBUNIT: Homodimer. {ECO:0000255|HAMAP-Rule:MF_01703}.; SUBCELLULAR LOCATION: Cell inner membrane {ECO:0000255|HAMAP- Rule:MF_01703, ECO:0…	eco:b0914	-0.01	0.9491	0.959183
MSCL	Cell inner membrane	FUNCTION: Mechanosensitive channel that opens in response to stretch forces in the membrane lipid bilayer. Participates in the regulation of osmotic pressure changes within the cell. Forms a nonselective ion channel of 2.5 nanosiemens conductance. Opens at a pressure just below that which would cause cell disruption and death. {ECO:0000269|PubMed:10202137, ECO:0000269|PubMed:7511799}.; SUBUNIT: H…	eco:b3291	-0.03	0.50434	0.555113
MSCS	Cell inner membrane	FUNCTION: Mechanosensitive channel that participates in the regulation of osmotic pressure changes within the cell, opening in response to stretch forces in the membrane lipid bilayer, without the need for other proteins. Forms an ion channel of 1.0 nanosiemens conductance with a slight preference for anions. The channel is sensitive to voltage; as the membrane is depolarized, less tension is req…	eco:b2924	0.1	0.90138	0.919211
MSRA	n.a.	FUNCTION: Could have an important function as a repair enzyme for proteins that have been inactivated by oxidation. Catalyzes the reversible oxidation-reduction of methionine sulfoxide in proteins to methionine.; CATALYTIC ACTIVITY: Peptide-L-methionine + thioredoxin disulfide + H(2)O = peptide-L-methionine (S)-S-oxide + thioredoxin.; CATALYTIC ACTIVITY: L-methionine + thioredoxin disulfide + H(2…	eco:b4219	0.67	0.095182	0.131369
MSRB	n.a.	CATALYTIC ACTIVITY: Peptide-L-methionine + thioredoxin disulfide + H(2)O = peptide-L-methionine (R)-S-oxide + thioredoxin. {ECO:0000269|PubMed:16251365}.; COFACTOR: Name=Zn(2+); Xref=ChEBI:CHEBI:29105; Evidence={ECO:0000269|PubMed:16251365}; Note=Binds 1 zinc ion per subunit. The zinc ion is important for the structural integrity of the protein. {ECO:0000269|PubMed:16251365};; MASS SPECTROMETRY: …	eco:b1778	-0.72	0.0121021	0.0224008
MSRC	n.a.	FUNCTION: Catalyzes the reversible oxidation-reduction of the R- enantiomer of free methionine sulfoxide to methionine. Specific for free L-methionine-(R)-S-oxide. {ECO:0000269|PubMed:17535911}.; CATALYTIC ACTIVITY: L-methionine + thioredoxin disulfide + H(2)O = L-methionine (R)-S-oxide + thioredoxin. {ECO:0000269|PubMed:17535911}.; BIOPHYSICOCHEMICAL PROPERTIES: Kinetic parameters: KM=3.9 mM for…	eco:b1832	-0.31	0.0005366	0.00199005
MSYB	n.a.	FUNCTION: Could participate in the normal pathway of protein export.	eco:b1051	-1.57	0.000701	0.00239315
MTNN	n.a.	FUNCTION: Catalyzes the irreversible cleavage of the glycosidic bond in both 5'-methylthioadenosine (MTA) and S- adenosylhomocysteine (SAH/AdoHcy) to adenine and the corresponding thioribose, 5'-methylthioribose and S-ribosylhomocysteine, respectively. Can also use 5'-isobutylthioadenosine, 5'-n- butylthioadenosine, S-adenosyl-D-homocysteine, decarboxylated adenosylhomocysteine, deaminated adenos…	eco:b0159	0.58	0.186784	0.232859
MTOX	n.a.	FUNCTION: Catalyzes the oxidative demethylation of N-methyl-L- tryptophan. Can also use other N-methyl amino acids, including sarcosine, which, however, is a poor substrate.; CATALYTIC ACTIVITY: N-methyl-L-tryptophan + H(2)O + O(2) = L- tryptophan + formaldehyde + H(2)O(2).; COFACTOR: Name=FAD; Xref=ChEBI:CHEBI:57692; Note=Binds 1 FAD per subunit.;; ENZYME REGULATION: Aromatic carboxylates are co…	eco:b1059	0.29	0.137016	0.179953
MUKB	Cytoplasm, nucleoid	FUNCTION: Plays a central role in chromosome condensation, segregation and cell cycle progression. Functions as a homodimer, which is essential for chromosome partition. Involved in negative DNA supercoiling in vivo, and by this means organizes and compacts chromosomes. May achieve or facilitate chromosome segregation by condensation of DNA from both sides of a centrally located replisome during …	eco:b0924	-0.24	0.0166217	0.029244
MURA	Cytoplasm {ECO:0000305}.	FUNCTION: Cell wall formation. Adds enolpyruvyl to UDP-N- acetylglucosamine. Target for the antibiotic fosfomycin. {ECO:0000255|HAMAP-Rule:MF_00111, ECO:0000269|PubMed:1512209}.; CATALYTIC ACTIVITY: Phosphoenolpyruvate + UDP-N-acetyl-alpha-D- glucosamine = phosphate + UDP-N-acetyl-3-O-(1-carboxyvinyl)-alpha- D-glucosamine. {ECO:0000255|HAMAP-Rule:MF_00111, ECO:0000269|PubMed:1512209}.; ENZYME REG…	eco:b3189	-0.17	0.030203	0.0477465
MURB	Cytoplasm {ECO:0000305}.	FUNCTION: Cell wall formation.; CATALYTIC ACTIVITY: UDP-N-acetyl-alpha-D-muramate + NADP(+) = UDP- N-acetyl-3-O-(1-carboxyvinyl)-alpha-D-glucosamine + NADPH.; COFACTOR: Name=FAD; Xref=ChEBI:CHEBI:57692;; PATHWAY: Cell wall biogenesis; peptidoglycan biosynthesis.; SUBUNIT: Monomer.; SUBCELLULAR LOCATION: Cytoplasm {ECO:0000305}.; SIMILARITY: Belongs to the MurB family. {ECO:0000305}.; SIMILARITY: …	eco:b3972	-0.01	0.93018	0.944843
MURC	Cytoplasm {ECO:0000305}.	FUNCTION: Cell wall formation. {ECO:0000269|PubMed:7601127}.; CATALYTIC ACTIVITY: ATP + UDP-N-acetyl-alpha-D-muramate + L- alanine = ADP + phosphate + UDP-N-acetyl-alpha-D-muramoyl-L- alanine. {ECO:0000269|PubMed:7601127}.; BIOPHYSICOCHEMICAL PROPERTIES: Kinetic parameters: KM=100 uM for UDP-N-acetyl-alpha-D-muramate {ECO:0000269|PubMed:7601127}; KM=20 uM for L-alanine {ECO:0000269|PubMed:7601127…	eco:b0091	0.34	0.0079573	0.0158684
MURD	Cytoplasm.	FUNCTION: Cell wall formation. Catalyzes the addition of glutamate to the nucleotide precursor UDP-N-acetylmuramoyl-L-alanine (UMA).; CATALYTIC ACTIVITY: ATP + UDP-N-acetyl-alpha-D-muramoyl-L-alanine + D-glutamate = ADP + phosphate + UDP-N-acetyl-alpha-D-muramoyl-L- alanyl-D-glutamate.; PATHWAY: Cell wall biogenesis; peptidoglycan biosynthesis.; INTERACTION: Self; NbExp=3; IntAct=EBI-554780, EBI-…	eco:b0088	-0.07	0.90368	0.920165
MURE	Cytoplasm {ECO:0000305}.	FUNCTION: Catalyzes the addition of meso-diaminopimelic acid to the nucleotide precursor UDP-N-acetylmuramoyl-L-alanyl-D-glutamate (UMAG) in the biosynthesis of bacterial cell-wall peptidoglycan. Is also able to use many meso-diaminopimelate analogs as substrates, although much less efficiently, but not L-lysine. {ECO:0000269|PubMed:11124264, ECO:0000269|PubMed:2269304, ECO:0000269|PubMed:3905407…	eco:b0085	0.09	0.6149	0.65969
MURG	Cell inner membrane {ECO:0000255|HAMAP-	FUNCTION: Cell wall formation. Catalyzes the transfer of a GlcNAc subunit on undecaprenyl-pyrophosphoryl-MurNAc-pentapeptide (lipid intermediate I) to form undecaprenyl-pyrophosphoryl-MurNAc- (pentapeptide)GlcNAc (lipid intermediate II).; CATALYTIC ACTIVITY: UDP-N-acetylglucosamine + Mur2Ac(oyl-L-Ala- gamma-D-Glu-L-Lys-D-Ala-D-Ala)-diphosphoundecaprenol = UDP + GlcNAc-(1->4)-Mur2Ac(oyl-L-Ala-gamm…	eco:b0090	0	0.68786	0.723657
NADC	n.a.	FUNCTION: Involved in the catabolism of quinolinic acid (QA). {ECO:0000250}.; CATALYTIC ACTIVITY: Beta-nicotinate D-ribonucleotide + diphosphate + CO(2) = pyridine-2,3-dicarboxylate + 5-phospho-alpha-D-ribose 1- diphosphate.; PATHWAY: Cofactor biosynthesis; NAD(+) biosynthesis; nicotinate D- ribonucleotide from quinolinate: step 1/1.; SUBUNIT: Homodimer Hexamer formed by 3 homodimers (By similari…	eco:b0109	-0.18	0.143558	0.187115
NADE	n.a.	FUNCTION: Catalyzes a key step in NAD biosynthesis, transforming deamido-NAD into NAD by a two-step reaction.; CATALYTIC ACTIVITY: ATP + deamido-NAD(+) + NH(3) = AMP + diphosphate + NAD(+).; PATHWAY: Cofactor biosynthesis; NAD(+) biosynthesis; NAD(+) from deamido-NAD(+) (ammonia route): step 1/1.; SUBUNIT: Homodimer.; PTM: May be phosphorylated.; SIMILARITY: Belongs to the NAD synthetase family. …	eco:b1740	0.23	0.00034172	0.00140925
NAGB	n.a.	FUNCTION: Catalyzes the reversible isomerization-deamination of glucosamine 6-phosphate (GlcN6P) to form fructose 6-phosphate (Fru6P) and ammonium ion.; CATALYTIC ACTIVITY: Alpha-D-glucosamine 6-phosphate + H(2)O = D- fructose 6-phosphate + NH(3).; ENZYME REGULATION: Allosterically activated by N-acetylglucosamine 6-phosphate (GlcNAc6P). Competitively inhibited by 2-amino-2- deoxy-D-glucitol-6-ph…	eco:b0678	-0.18	0.178658	0.224904
NAGD	n.a.	FUNCTION: Catalyzes the dephosphorylation of an unusually broad range of substrate including deoxyribo- and ribonucleoside tri-, di-, and monophosphates, as well as polyphosphate and glucose-1-P (Glu1P). {ECO:0000269|PubMed:16430214, ECO:0000269|PubMed:16990279}.; CATALYTIC ACTIVITY: A 5'-ribonucleotide + H(2)O = a ribonucleoside + phosphate.; COFACTOR: Name=Mg(2+); Xref=ChEBI:CHEBI:18420; Eviden…	eco:b0675	-0.07	0.40064	0.455916
NAGZ	Cytoplasm.	FUNCTION: Plays a role in peptidoglycan recycling by cleaving the terminal beta-1,4-linked N-acetylglucosamine (GlcNAc) from peptide-linked peptidoglycan fragments, giving rise to free GlcNAc, anhydro-N-acetylmuramic acid and anhydro-N-acetylmuramic acid-linked peptides. Cleaves GlcNAc linked beta-1,4 to MurNAc tripeptides.; CATALYTIC ACTIVITY: Hydrolysis of terminal non-reducing N-acetyl- D-hexo…	eco:b1107	-0.61	0.0120625	0.0223677
NANA	Cytoplasm.	FUNCTION: Catalyzes the reversible aldol cleavage of N- acetylneuraminic acid (sialic acid; Neu5Ac) to form pyruvate and N-acetylmannosamine (ManNAc) via a Schiff base intermediate.; CATALYTIC ACTIVITY: N-acetylneuraminate = N-acetyl-D-mannosamine + pyruvate.; ENZYME REGULATION: Inhibited by reduction with NaBH(4), and by Cu(2+) ions, p-chloromercuribenzoate and N-bromosuccinimide.; BIOPHYSICOCHE…	eco:b3225	-1.26	0.00117784	0.00343038
NANE	n.a.	FUNCTION: Converts N-acetylmannosamine-6-phosphate (ManNAc-6-P) to N-acetylglucosamine-6-phosphate (GlcNAc-6-P). {ECO:0000305}.; CATALYTIC ACTIVITY: N-acyl-D-glucosamine 6-phosphate = N-acyl-D- mannosamine 6-phosphate.; PATHWAY: Amino-sugar metabolism; N-acetylneuraminate degradation; D-fructose 6-phosphate from N-acetylneuraminate: step 3/5.; INTERACTION: P06709:birA; NbExp=1; IntAct=EBI-561432,…	eco:b3223	-1.94	0.00016232	0.000898988
NARP	n.a.	FUNCTION: This protein activates the expression of the nitrate reductase (narGHJI) and formate dehydrogenase-N (fdnGHI) operons and represses the transcription of the fumarate reductase (frdABCD) operon in response to a nitrate/nitrite induction signal transmitted by either the NarX or NarQ proteins.; SIMILARITY: Contains 1 HTH luxR-type DNA-binding domain. {ECO:0000255|PROSITE-ProRule:PRU00411}.…	eco:b2193	-1.86	0.137558	0.180259
NDK	Cytoplasm.	FUNCTION: Major role in the synthesis of nucleoside triphosphates other than ATP. The ATP gamma phosphate is transferred to the NDP beta phosphate via a ping-pong mechanism, using a phosphorylated active-site intermediate.; CATALYTIC ACTIVITY: ATP + nucleoside diphosphate = ADP + nucleoside triphosphate.; COFACTOR: Name=Mg(2+); Xref=ChEBI:CHEBI:18420; Evidence={ECO:0000250};; SUBUNIT: Homotetrame…	eco:b2518	-0.84	0.0040358	0.00896748
NDPA	Cytoplasm, nucleoid.	INTERACTION: P77754:spy; NbExp=1; IntAct=EBI-1127971, EBI-1121716;; SUBCELLULAR LOCATION: Cytoplasm, nucleoid.; SIMILARITY: Belongs to the YejK family. {ECO:0000305}.	eco:b2186	0.17	0.16794	0.213234
NEMA	n.a.	FUNCTION: Catalyzes the reduction of N-ethylmaleimide (NEM) to N- ethylsuccinimide. {ECO:0000269|PubMed:9013822}.; COFACTOR: Name=FMN; Xref=ChEBI:CHEBI:58210; Evidence={ECO:0000250};; INDUCTION: Repressed by NemR. Induced by N-ethylmaleimide, probably via inactivation of NemR. {ECO:0000269|PubMed:18567656}.; SIMILARITY: Belongs to the NADH:flavin oxidoreductase/NADH oxidase family. {ECO:0000305}.	eco:b1650	0.17	0.35358	0.410705
NFRA	Cell outer membrane.	FUNCTION: Required for bacteriophage N4 adsorption. Serves as the phage receptor.; SUBCELLULAR LOCATION: Cell outer membrane.; SIMILARITY: Contains 3 TPR repeats. {ECO:0000255|PROSITE- ProRule:PRU00339}.	eco:b0568	-1.84	0.049238	0.0724171
NFSA	n.a.	FUNCTION: Reduction of nitroaromatic compounds using NADH. Reduces nitrofurazone by a ping-pong bi-bi mechanism possibly to generate a two-electron transfer product. Major component of the oxygen- insensitive nitroreductase activity in E.coli.; COFACTOR: Name=FMN; Xref=ChEBI:CHEBI:58210;; INTERACTION: P28630:holA; NbExp=3; IntAct=EBI-1120624, EBI-549153;; SIMILARITY: Belongs to the flavin oxidore…	eco:b0851	-0.25	0.3976	0.453184
NFSB	n.a.	FUNCTION: Reduction of a variety of nitroaromatic compounds using NADH (and to lesser extent NADPH) as source of reducing equivalents; two electrons are transferred. Capable of reducing nitrofurazone, quinones and the anti-tumor agent CB1954 (5- (aziridin-1-yl)-2,4-dinitrobenzamide). The reduction of CB1954 results in the generation of cytotoxic species. {ECO:0000269|PubMed:15684426}.; CATALYTIC …	eco:b0578	-0.06	0.137598	0.180259
NFUA	n.a.	FUNCTION: Involved in iron-sulfur cluster biogenesis under severe conditions such as iron starvation or oxidative stress. Binds a 4Fe-4S cluster, can transfer this cluster to apoproteins, and thereby intervenes in the maturation of Fe/S proteins. Could also act as a scaffold/chaperone for damaged Fe/S proteins. Required for E.coli to sustain oxidative stress and iron starvation. Also necessary fo…	eco:b3414	0.69	0.0051197	0.0109084
NIFJ	n.a.	FUNCTION: Oxidoreductase required for the transfer of electrons from pyruvate to flavodoxin. {ECO:0000305}.; CATALYTIC ACTIVITY: Pyruvate + CoA + oxidized flavodoxin = acetyl- CoA + CO(2) + reduced flavodoxin.; COFACTOR: Name=[4Fe-4S] cluster; Xref=ChEBI:CHEBI:49883; Evidence={ECO:0000250|UniProtKB:P94692}; Note=Binds 3 [4Fe-4S] clusters per subunit. {ECO:0000250|UniProtKB:P94692};; SIMILARITY: B…	eco:b1378	1.25	0.0049792	0.0106759
NLPD	Cell inner membrane {ECO:0000305}; Lipid-	FUNCTION: Activator of the cell wall hydrolase AmiC. Required for septal murein cleavage and daughter cell separation during cell division. {ECO:0000269|PubMed:19525345, ECO:0000269|PubMed:20300061}.; SUBCELLULAR LOCATION: Cell inner membrane {ECO:0000305}; Lipid- anchor {ECO:0000255|PROSITE-ProRule:PRU00303}. Note=Localizes at the septal ring. {ECO:0000269|PubMed:19525345}.; DISRUPTION PHENOTYPE…	eco:b2742	-0.46	0.0101182	0.0193901
NQOR	n.a.	FUNCTION: It seems to function in response to environmental stress when various electron transfer chains are affected or when the environment is highly oxidizing. It reduces quinones to the hydroquinone state to prevent interaction of the semiquinone with O2 and production of superoxide. It prefers NADH over NADPH. {ECO:0000269|PubMed:16672604, ECO:0000269|PubMed:9694845}.; CATALYTIC ACTIVITY: NA…	eco:b1004	0.24	0.023201	0.0388315
NRDD	n.a.	CATALYTIC ACTIVITY: 2'-deoxyribonucleoside triphosphate + thioredoxin disulfide + H(2)O = ribonucleoside triphosphate + thioredoxin. {ECO:0000269|PubMed:12655046}.; SUBUNIT: Tetramer consisting of 2 alpha (NrdD) and 2 beta (NrdG) subunits.; INDUCTION: Probably by NrdD-activating enzyme under anaerobic conditions by generation of an organic free radical. Exposure of activated NrdD to oxygen may re…	eco:b4238	-0.4	0.0113004	0.0213034
NUDE	n.a.	FUNCTION: Active on adenosine(5')triphospho(5')adenosine (Ap3A), ADP-ribose, NADH, adenosine(5')diphospho(5')adenosine (Ap2A).; CATALYTIC ACTIVITY: ADP-ribose + H(2)O = AMP + D-ribose 5- phosphate.; COFACTOR: Name=Mg(2+); Xref=ChEBI:CHEBI:18420; Note=Mg(2+). Other divalent cations can also be used.;; SUBUNIT: Homodimer. {ECO:0000305|PubMed:16021622}.; SIMILARITY: Belongs to the Nudix hydrolase fa…	eco:b3397	-0.25	0.93904	0.952904
NUOA	Cell inner membrane {ECO:0000255|HAMAP-	FUNCTION: NDH-1 shuttles electrons from NADH, via FMN and iron- sulfur (Fe-S) centers, to quinones in the respiratory chain. The immediate electron acceptor for the enzyme in this species is believed to be ubiquinone. Couples the redox reaction to proton translocation (for every two electrons transferred, four hydrogen ions are translocated across the cytoplasmic membrane), and thus conserves the…	eco:b2288	0.39	0.024641	0.0407783
NUOB	Cell inner membrane; Peripheral membrane	FUNCTION: NDH-1 shuttles electrons from NADH, via FMN and iron- sulfur (Fe-S) centers, to quinones in the respiratory chain. The immediate electron acceptor for the enzyme in this species is ubiquinone. Couples the redox reaction to proton translocation (for every two electrons transferred, four hydrogen ions are translocated across the cytoplasmic membrane), and thus conserves the redox energy i…	eco:b2287	-0.32	0.0069238	0.0140244
NUOCD	Cytoplasm {ECO:0000269|PubMed:16079137}.	FUNCTION: NDH-1 shuttles electrons from NADH, via FMN and iron- sulfur (Fe-S) centers, to quinones in the respiratory chain. The immediate electron acceptor for the enzyme in this species is believed to be ubiquinone. Couples the redox reaction to proton translocation (for every two electrons transferred, four hydrogen ions are translocated across the cytoplasmic membrane), and thus conserves the…	eco:b2286	-0.62	0.00040467	0.00161087
NUOE	n.a.	FUNCTION: NDH-1 shuttles electrons from NADH, via FMN and iron- sulfur (Fe-S) centers, to quinones in the respiratory chain. The immediate electron acceptor for the enzyme in this species is believed to be ubiquinone. Couples the redox reaction to proton translocation (for every two electrons transferred, four hydrogen ions are translocated across the cytoplasmic membrane), and thus conserves the…	eco:b2285	-0.49	0.0099824	0.0192371
NUOF	n.a.	FUNCTION: NDH-1 shuttles electrons from NADH, via FMN and iron- sulfur (Fe-S) centers, to quinones in the respiratory chain. The immediate electron acceptor for the enzyme in this species is believed to be ubiquinone. Couples the redox reaction to proton translocation (for every two electrons transferred, four hydrogen ions are translocated across the cytoplasmic membrane), and thus conserves the…	eco:b2284	-0.7	4.0974e-05	0.000397729
NUOG	Cytoplasm {ECO:0000269|PubMed:16079137}.	FUNCTION: NDH-1 shuttles electrons from NADH, via FMN and iron- sulfur (Fe-S) centers, to quinones in the respiratory chain. The immediate electron acceptor for the enzyme in this species is believed to be ubiquinone. Couples the redox reaction to proton translocation (for every two electrons transferred, four hydrogen ions are translocated across the cytoplasmic membrane), and thus conserves the…	eco:b2283	-0.63	2.0843e-05	0.000294978
NUOI	Cell inner membrane {ECO:0000305};	FUNCTION: NDH-1 shuttles electrons from NADH, via FMN and iron- sulfur (Fe-S) centers, to quinones in the respiratory chain. The immediate electron acceptor for the enzyme in this species is believed to be ubiquinone. Couples the redox reaction to proton translocation (for every two electrons transferred, four hydrogen ions are translocated across the cytoplasmic membrane), and thus conserves the…	eco:b2281	-0.67	0.00095593	0.0030233
NUOL	Cell inner membrane; Multi-pass membrane	FUNCTION: NDH-1 shuttles electrons from NADH, via FMN and iron- sulfur (Fe-S) centers, to quinones in the respiratory chain. The immediate electron acceptor for the enzyme in this species is believed to be ubiquinone. Couples the redox reaction to proton translocation (for every two electrons transferred, four hydrogen ions are translocated across the cytoplasmic membrane), and thus conserves the…	eco:b2278	-0.34	0.06772	0.0955121
NUPC	Cell inner membrane; Multi-pass membrane	FUNCTION: Transports nucleosides with a high affinity except guanosine and deoxyguanosine. Driven by a proton motive force.; SUBCELLULAR LOCATION: Cell inner membrane; Multi-pass membrane protein.; SIMILARITY: Belongs to the concentrative nucleoside transporter (CNT) (TC 2.A.41) family. {ECO:0000305}.	eco:b2393	0.88	0.0068398	0.0139364
NUSA	Cytoplasm {ECO:0000255|HAMAP-Rule:MF_00945,	FUNCTION: Participates in both transcription termination and antitermination. Involved in a variety of cellular and viral termination and antitermination processes, such as Rho-dependent transcriptional termination, intrinsic termination, and phage lambda N-mediated transcriptional antitermination. Also important for coordinating the cellular responses to DNA damage by coupling the processes of n…	eco:b3169	0.21	0.00100445	0.00310056
NUSB	n.a.	FUNCTION: One of the proteins essential for the formation of the RNA polymerase antitermination complex in the presence of lambda phage N protein. However, it is involved in the transcription termination process at certain sites during normal bacterial growth. Binds to the BoxA RNA motif.; SUBUNIT: Monomer.; INTERACTION: P0A7R5:rpsJ; NbExp=5; IntAct=EBI-555387, EBI-544602;; SIMILARITY: Belongs to…	eco:b0416	0.88	0.00079521	0.00263621
NUSG	n.a.	FUNCTION: Participates in transcription elongation, termination and antitermination. In the absence of Rho, increases the rate of transcription elongation by the RNA polymerase (RNAP), probably by partially suppressing pausing. In the presence of Rho, modulates most Rho-dependent termination events by interacting with the RNAP to render the complex more susceptible to the termination activity of …	eco:b3982	1.05	0.00156281	0.00428526
OBG	Cytoplasm {ECO:0000255|HAMAP-Rule:MF_01454,	FUNCTION: An abundant, essential GTPase which binds GTP, GDP and ppGpp with moderate affinity, shows high guanine nucleotide exchange rate constants for GTP and GDP, and has a relatively low GTP hydrolysis rate. It is estimated there are 34000 molecules in log-phase cells and 5600 molecules in stationary-phase cells as the monomer. Required for chromosome segregation. It also plays a role in the …	eco:b3183	0.54	0.0017632	0.00469731
ODO1	n.a.	FUNCTION: The 2-oxoglutarate dehydrogenase complex catalyzes the overall conversion of 2-oxoglutarate to succinyl-CoA and CO(2). It contains multiple copies of three enzymatic components: 2- oxoglutarate dehydrogenase (E1), dihydrolipoamide succinyltransferase (E2) and lipoamide dehydrogenase (E3).; CATALYTIC ACTIVITY: 2-oxoglutarate + [dihydrolipoyllysine-residue succinyltransferase] lipoyllysin…	eco:b0726	-1.29	7.7974e-05	0.000582545
ODO2	n.a.	FUNCTION: The 2-oxoglutarate dehydrogenase complex catalyzes the overall conversion of 2-oxoglutarate to succinyl-CoA and CO(2). It contains multiple copies of three enzymatic components: 2- oxoglutarate dehydrogenase (E1), dihydrolipoamide succinyltransferase (E2) and lipoamide dehydrogenase (E3).; CATALYTIC ACTIVITY: Succinyl-CoA + enzyme N(6)- (dihydrolipoyl)lysine = CoA + enzyme N(6)-(S- succ…	eco:b0727	-1.33	6.2659e-05	0.000494521
ODP1	n.a.	FUNCTION: Component of the pyruvate dehydrogenase (PDH) complex, that catalyzes the overall conversion of pyruvate to acetyl-CoA and CO(2).; CATALYTIC ACTIVITY: Pyruvate + [dihydrolipoyllysine-residue acetyltransferase] lipoyllysine = [dihydrolipoyllysine-residue acetyltransferase] S-acetyldihydrolipoyllysine + CO(2).; COFACTOR: Name=Mg(2+); Xref=ChEBI:CHEBI:18420;; COFACTOR: Name=thiamine diphos…	eco:b0114	1.23	2.1958e-08	1.50567e-05
ODP2	n.a.	FUNCTION: The pyruvate dehydrogenase complex catalyzes the overall conversion of pyruvate to acetyl-CoA and CO(2). It contains multiple copies of three enzymatic components: pyruvate dehydrogenase (E1), dihydrolipoamide acetyltransferase (E2) and lipoamide dehydrogenase (E3).; CATALYTIC ACTIVITY: Acetyl-CoA + enzyme N(6)-(dihydrolipoyl)lysine = CoA + enzyme N(6)-(S-acetyldihydrolipoyl)lysine.; CO…	eco:b0115	1.27	3.2293e-08	1.50567e-05
OMPA	Cell outer membrane	FUNCTION: Required for the action of colicins K and L and for the stabilization of mating aggregates in conjugation. Serves as a receptor for a number of T-even like phages. Also acts as a porin with low permeability that allows slow penetration of small solutes.; SUBUNIT: Homodimer.; INTERACTION: P0C0V0:degP; NbExp=5; IntAct=EBI-371347, EBI-547165; P0A850:tig; NbExp=3; IntAct=EBI-371347, EBI-544…	eco:b0957	-0.79	0.0027649	0.00662933
OMPF	Cell outer membrane	FUNCTION: Forms pores that allow passive diffusion of small molecules across the outer membrane. It is also a receptor for the bacteriophage T2. {ECO:0000269|PubMed:19721064}.; SUBUNIT: Homotrimer. {ECO:0000269|PubMed:16079137}.; SUBCELLULAR LOCATION: Cell outer membrane {ECO:0000269|PubMed:16079137}; Multi-pass membrane protein {ECO:0000269|PubMed:16079137}.; INDUCTION: Levels of OmpF protein de…	eco:b0929	-0.61	0.00034498	0.00141703
OMPR	Cytoplasm.	FUNCTION: The N-terminus of this protein is required for the transcriptional expression of both major outer membrane protein genes ompF and ompC; its C-terminal moiety mediates the multimerization of the OmpR protein. As a multimer, it turns on the expression of the ompC gene; as a monomer, it turns on the expression of the ompF gene.; SUBUNIT: Monomer and multimer.; SUBCELLULAR LOCATION: Cytopla…	eco:b3405	-0.9	0.00060293	0.00216593
OMPX	Cell outer membrane; Multi-pass membrane	SUBCELLULAR LOCATION: Cell outer membrane; Multi-pass membrane protein.; SIMILARITY: Belongs to the Ail/OmpX/PagC/Lom family. {ECO:0000305}.	eco:b0814	0.36	0.002077	0.00538037
OPDA	n.a.	FUNCTION: May play a specific role in the degradation of signal peptides after they are released from precursor forms of secreted proteins. Can cleave N-acetyl-L-Ala(4).; CATALYTIC ACTIVITY: Hydrolysis of oligopeptides, with broad specificity. Gly or Ala commonly occur as P1 or P1' residues, but more distant residues are also important, as is shown by the fact that Z-Gly-Pro-Gly-|-Gly-Pro-Ala is …	eco:b3498	0.74	0.00024227	0.00112514
OPGB	Cell inner membrane	FUNCTION: Transfers a phosphoglycerol residue from phosphatidylglycerol to the membrane-bound nascent glucan backbones. {ECO:0000269|PubMed:2985566, ECO:0000269|PubMed:6094515}.; CATALYTIC ACTIVITY: Phosphatidylglycerol + membrane-derived- oligosaccharide D-glucose = 1,2-diacyl-sn-glycerol + membrane- derived-oligosaccharide 6-(glycerophospho)-D-glucose.; PATHWAY: Glycan metabolism; osmoregulated…	eco:b4359	-1.43	0.0053403	0.0112594
OPGG	Periplasm.	FUNCTION: Involved in the biosynthesis of osmoregulated periplasmic glucans (OPGs).; PATHWAY: Glycan metabolism; osmoregulated periplasmic glucan (OPG) biosynthesis.; SUBCELLULAR LOCATION: Periplasm.; DOMAIN: Contains a large N-terminal domain that would serve as the catalytic core subunit, and a smaller C-terminal domain that would act to modulate this enzymatic activity.; SIMILARITY: Belongs to…	eco:b1048	-0.75	0.00027566	0.00124107
OPGH	Cell inner membrane; Multi-pass membrane	FUNCTION: Involved in the biosynthesis of osmoregulated periplasmic glucans (OPGs).; PATHWAY: Glycan metabolism; osmoregulated periplasmic glucan (OPG) biosynthesis.; SUBCELLULAR LOCATION: Cell inner membrane; Multi-pass membrane protein.; SIMILARITY: Belongs to the glycosyltransferase 2 family. OpgH subfamily. {ECO:0000305}.	eco:b1049	-0.73	0.0187025	0.0322446
OPPA	Periplasm.	FUNCTION: This protein is a component of the oligopeptide permease, a binding protein-dependent transport system, it binds peptides up to five amino acids long with high affinity.; SUBCELLULAR LOCATION: Periplasm.; SIMILARITY: Belongs to the bacterial solute-binding protein 5 family. {ECO:0000305}.	eco:b1243	-1.83	4.9838e-07	3.76639e-05
OPPD	Cell inner membrane; Peripheral membrane	FUNCTION: Part of the binding-protein-dependent transport system for oligopeptides. Probably responsible for energy coupling to the transport system.; SUBCELLULAR LOCATION: Cell inner membrane; Peripheral membrane protein.; SIMILARITY: Belongs to the ABC transporter superfamily. {ECO:0000305}.; SIMILARITY: Contains 1 ABC transporter domain. {ECO:0000255|PROSITE-ProRule:PRU00434}.	eco:b1246	-2.5	0.043402	0.0648514
OPPF	Cell inner membrane; Peripheral membrane	FUNCTION: Part of the binding-protein-dependent transport system for oligopeptides. Probably responsible for energy coupling to the transport system.; SUBCELLULAR LOCATION: Cell inner membrane; Peripheral membrane protein.; SIMILARITY: Belongs to the ABC transporter superfamily. {ECO:0000305}.; SIMILARITY: Contains 1 ABC transporter domain. {ECO:0000255|PROSITE-ProRule:PRU00434}.	eco:b1247	-0.24	0.56602	0.61299
ORN	Cytoplasm {ECO:0000305}.	FUNCTION: 3'-to-5' exoribonuclease specific for small oligoribonucleotides 2 to 5 nucleotides in length, as well as small (2 to 5 nucleotides) ssDNA oligomers. Probably responsible for the final step in mRNA degradation. {ECO:0000269|PubMed:16682444, ECO:0000269|PubMed:7608090, ECO:0000269|PubMed:9573169}.; ENZYME REGULATION: Inhibited by adenosine 3',5'-bisphosphate (PAP). {ECO:0000269|PubMed:16…	eco:b4162	0.1	0.24268	0.295245
OSMC	Cytoplasm.	FUNCTION: Preferentially metabolizes organic hydroperoxides over inorganic hydrogen peroxide. {ECO:0000269|PubMed:14627744}.; CATALYTIC ACTIVITY: 2 R'-SH + ROOH = R'-S-S-R' + H(2)O + ROH.; SUBCELLULAR LOCATION: Cytoplasm.; INDUCTION: By elevated osmotic pressure in the growth medium.; SIMILARITY: Belongs to the OsmC/Ohr family. {ECO:0000305}.	eco:b1482	0.34	0.24832	0.30049
OSMY	Periplasm.	SUBCELLULAR LOCATION: Periplasm.; INDUCTION: By elevated osmotic pressure in the growth medium.; SIMILARITY: Contains 2 BON domains. {ECO:0000255|PROSITE- ProRule:PRU00229}.	eco:b4376	-0.55	0.00108051	0.00324459
OTC1	Cytoplasm {ECO:0000305}.	FUNCTION: Reversibly catalyzes the transfer of the carbamoyl group from carbamoyl phosphate (CP) to the N(epsilon) atom of ornithine (ORN) to produce L-citrulline, which is a substrate for argininosuccinate synthetase, the enzyme involved in the final step in arginine biosynthesis. {ECO:0000269|PubMed:3072022, ECO:0000269|PubMed:789338}.; CATALYTIC ACTIVITY: Carbamoyl phosphate + L-ornithine = ph…	eco:b4254	-0.12	0.96826	0.973928
OXYR	n.a.	FUNCTION: Hydrogen peroxide sensor. Activates the expression of a regulon of hydrogen peroxide-inducible genes such as katG, gor, ahpC, ahpF, oxyS (a regulatory RNA), dps, fur and grxA. OxyR expression is negatively autoregulated by binding to a 43 bp region upstream of its own coding sequence. OxyR is inactivated by reduction of its essential disulfide bond by the product of GrxA, itself positiv…	eco:b3961	-0.54	0.0031155	0.00731681
P5CR	Cytoplasm {ECO:0000255|HAMAP-Rule:MF_01925,	FUNCTION: Catalyzes the reduction of 1-pyrroline-5-carboxylate (PCA) to L-proline. Does not catalyze the reverse reaction. {ECO:0000255|HAMAP-Rule:MF_01925, ECO:0000269|PubMed:12133, ECO:0000269|PubMed:6296787}.; CATALYTIC ACTIVITY: L-proline + NAD(P)(+) = 1-pyrroline-5- carboxylate + NAD(P)H. {ECO:0000255|HAMAP-Rule:MF_01925, ECO:0000269|PubMed:12133, ECO:0000269|PubMed:6296787}.; ENZYME REGULAT…	eco:b0386	-0.51	0.00167964	0.00452143
PABB	n.a.	FUNCTION: Part of a heterodimeric complex that catalyzes the two- step biosynthesis of 4-amino-4-deoxychorismate (ADC), a precursor of p-aminobenzoate (PABA) and tetrahydrofolate. In the first step, a glutamine amidotransferase (PabA) generates ammonia as a substrate that, along with chorismate, is used in the second step, catalyzed by aminodeoxychorismate synthase (PabB) to produce ADC. PabB, in…	eco:b1812	0.43	0.72382	0.758393
PAL	Cell outer membrane; Lipid-anchor.	FUNCTION: Thought to play a role in bacterial envelope integrity. Very strongly associated with the peptidoglycan.; INTERACTION: P75958:lolE; NbExp=2; IntAct=EBI-1124760, EBI-1125190; P0A855:tolB; NbExp=4; IntAct=EBI-1124760, EBI-7180728;; SUBCELLULAR LOCATION: Cell outer membrane; Lipid-anchor.; SIMILARITY: Belongs to the OmpA family. Pal subfamily. {ECO:0000305}.; SIMILARITY: Contains 1 OmpA-li…	eco:b0741	-0.34	0.037056	0.0563492
PANC	Cytoplasm {ECO:0000305}.	FUNCTION: Catalyzes the condensation of pantoate with beta-alanine in an ATP-dependent reaction via a pantoyl-adenylate intermediate. {ECO:0000269|PubMed:357689}.; CATALYTIC ACTIVITY: ATP + (R)-pantoate + beta-alanine = AMP + diphosphate + (R)-pantothenate.; ENZYME REGULATION: Activation requires a combination of a divalent cation, magnesium or manganese, and a monovalent cation, potassium or amm…	eco:b0133	-0.43	0.0198005	0.0339672
PAND	Cytoplasm {ECO:0000269|PubMed:6767707}.	FUNCTION: Catalyzes the pyruvoyl-dependent decarboxylation of aspartate to produce beta-alanine. {ECO:0000269|PubMed:6767707}.; CATALYTIC ACTIVITY: L-aspartate = beta-alanine + CO(2). {ECO:0000269|PubMed:6767707}.; COFACTOR: Name=pyruvate; Xref=ChEBI:CHEBI:15361; Note=Binds 1 pyruvoyl group covalently per subunit.;; ENZYME REGULATION: Inhibited by hydroxylamine, sodium borohydride, D-cycloserine,…	eco:b0131	0.21	0.110875	0.14865
PANM	n.a.	FUNCTION: Acetyl-coenzyme A (CoA) sensor, which is involved in the conversion of inactive pro-PanD into active PanD. Binding of acetyl-CoA stimulates PanM activity, accelerating PanD cleavage by an acetylation-independent mechanism. {ECO:0000255|HAMAP- Rule:MF_02018, ECO:0000269|PubMed:23170229}.; SUBUNIT: Interacts with PanD. {ECO:0000255|HAMAP-Rule:MF_02018, ECO:0000269|PubMed:23170229}.; DISRU…	eco:b3459	-0.34	0.00147664	0.00409246
PARC	Cell membrane; Peripheral membrane protein.	FUNCTION: Topoisomerase IV is essential for chromosome segregation. It relaxes supercoiled DNA. Performs the decatenation events required during the replication of a circular DNA molecule. MukB stimulates the relaxation activity of topoisomerase IV and also has a modest effect on decatenation. {ECO:0000255|HAMAP- Rule:MF_00936, ECO:0000269|PubMed:12269820, ECO:0000269|PubMed:16023670, ECO:0000269…	eco:b3019	0.05	0.63056	0.672293
PARE	n.a.	FUNCTION: Topoisomerase IV is essential for chromosome segregation. It relaxes supercoiled DNA. Performs the decatenation events required during the replication of a circular DNA molecule. MukB stimulates the relaxation activity of topoisomerase IV and also has a modest effect on decatenation. {ECO:0000255|HAMAP- Rule:MF_00938, ECO:0000269|PubMed:15105144, ECO:0000269|PubMed:20921377, ECO:0000269…	eco:b3030	0.29	0.0053199	0.0112394
PBPA	Cell inner membrane {ECO:0000250}; Single-	FUNCTION: Cell wall formation. Synthesis of cross-linked peptidoglycan from the lipid intermediates. The enzyme has a penicillin-insensitive transglycosylase N-terminal domain (formation of linear glycan strands) and a penicillin-sensitive transpeptidase C-terminal domain (cross-linking of the peptide subunits).; PATHWAY: Cell wall biogenesis; peptidoglycan biosynthesis.; INTERACTION: P45464:lpoA…	eco:b3396	-0.48	0.0423	0.0633885
PCKA	Cytoplasm.	FUNCTION: Involved in the gluconeogenesis. Catalyzes the conversion of oxaloacetate (OAA) to phosphoenolpyruvate (PEP) through direct phosphoryl transfer between the nucleoside triphosphate and OAA. {ECO:0000255|HAMAP-Rule:MF_00453, ECO:0000269|PubMed:1701430, ECO:0000269|PubMed:6986370, ECO:0000269|PubMed:8226637}.; CATALYTIC ACTIVITY: ATP + oxaloacetate = ADP + phosphoenolpyruvate + CO(2). {ECO…	eco:b3403	-1.14	0.00039592	0.00159451
PCNB	Cytoplasm {ECO:0000269|PubMed:15737627}.	FUNCTION: Adds poly(A) tail to the 3' end of many RNAs, which usually targets these RNAs for decay. Plays a significant role in the global control of gene expression, through influencing the rate of transcript degradation, and in the general RNA quality control. Rho-independent transcription terminators may serve as polyadenylation signals. Seems to be involved in plasmid copy number control. {EC…	eco:b0143	-0.22	0.029724	0.0474388
PDXB	Cytoplasm {ECO:0000255|HAMAP-Rule:MF_01825}.	FUNCTION: Catalyzes the oxidation of erythronate-4-phosphate to 3- hydroxy-2-oxo-4-phosphonooxybutanoate. {ECO:0000255|HAMAP- Rule:MF_01825}.; CATALYTIC ACTIVITY: 4-phospho-D-erythronate + NAD(+) = (3R)-3- hydroxy-2-oxo-4-phosphonooxybutanoate + NADH. {ECO:0000255|HAMAP- Rule:MF_01825}.; PATHWAY: Cofactor biosynthesis; pyridoxine 5'-phosphate biosynthesis; pyridoxine 5'-phosphate from D-erythrose…	eco:b2320	0.11	0.25968	0.312769
PDXH	n.a.	FUNCTION: Catalyzes the oxidation of either pyridoxine 5'- phosphate (PNP) or pyridoxamine 5'-phosphate (PMP) into pyridoxal 5'-phosphate (PLP).; CATALYTIC ACTIVITY: Pyridoxamine 5'-phosphate + H(2)O + O(2) = pyridoxal 5'-phosphate + NH(3) + H(2)O(2).; CATALYTIC ACTIVITY: Pyridoxine 5'-phosphate + O(2) = pyridoxal 5'- phosphate + H(2)O(2).; COFACTOR: Name=FMN; Xref=ChEBI:CHEBI:58210; Note=Binds 1…	eco:b1638	-0.4	0.052683	0.0762868
PDXJ	Cytoplasm.	FUNCTION: Catalyzes the complicated ring closure reaction between the two acyclic compounds 1-deoxy-D-xylulose-5-phosphate (DXP) and 3-amino-2-oxopropyl phosphate (1-amino-acetone-3-phosphate or AAP) to form pyridoxine 5'-phosphate (PNP) and inorganic phosphate. {ECO:0000269|PubMed:10225425}.; CATALYTIC ACTIVITY: 1-deoxy-D-xylulose 5-phosphate + 3-amino-2- oxopropyl phosphate = pyridoxine 5'-phos…	eco:b2564	-0.82	3.5909e-05	0.000397729
PDXY	n.a.	FUNCTION: Phosphorylates B6 vitamers; functions in a salvage pathway. Uses pyridoxamine, but has negligible activity toward pyridoxal and pyridoxine as substrates.; CATALYTIC ACTIVITY: ATP + pyridoxal = ADP + pyridoxal 5'- phosphate.; SUBUNIT: Homodimer. {ECO:0000269|PubMed:15547280}.; SIMILARITY: Belongs to the pyridoxine kinase family. {ECO:0000305}.	eco:b1636	-0.72	0.077584	0.108681
PEPB	Cytoplasm {ECO:0000255|HAMAP-Rule:MF_00504}.	FUNCTION: Probably plays an important role in intracellular peptide degradation. {ECO:0000255|HAMAP-Rule:MF_00504}.; CATALYTIC ACTIVITY: Release of an N-terminal amino acid, Xaa, from a peptide or arylamide. Xaa is preferably Glu or Asp but may be other amino acids, including Leu, Met, His, Cys and Gln. {ECO:0000255|HAMAP-Rule:MF_00504}.; COFACTOR: Name=Mn(2+); Xref=ChEBI:CHEBI:29035; Evidence={E…	eco:b2523	-0.56	0.00023825	0.00111147
PEPD	n.a.	FUNCTION: Dipeptidase with broad substrate specificity. Requires dipeptide substrates with an unblocked N-terminus and the amino group in the alpha or beta position. Non-protein amino acids and proline are not accepted in the C-terminal position, whereas some dipeptide amides and formyl amino acids are hydrolyzed. Also shows cysteinylglycinase activity, which is sufficient for E.coli to utilize c…	eco:b0237	-0.31	0.00042208	0.00165497
PEPE	Cytoplasm {ECO:0000255|HAMAP-Rule:MF_00510}.	FUNCTION: Hydrolyzes dipeptides containing N-terminal aspartate residues. May play a role in allowing the cell to use peptide aspartate to spare carbon otherwise required for the synthesis of the aspartate family of amino acids. {ECO:0000255|HAMAP- Rule:MF_00510}.; CATALYTIC ACTIVITY: Dipeptidase E catalyzes the hydrolysis of dipeptides Asp-|-Xaa. It does not act on peptides with N-terminal Glu, …	eco:b4021	-3.97	0.00021775	0.00106721
PEPQ	n.a.	FUNCTION: Splits dipeptides with a prolyl residue in the C- terminal position and a polar or nonpolar amino acid at the N- terminal position. With much lower efficiency, also catalyzes the stereoselective hydrolysis of a wide variety of organophosphate triesters and organophosphonate diesters. Is able to hydrolyze the organophosphorus insecticide paraoxon and the p-nitrophenyl analogs of the nerv…	eco:b3847	-0.54	0.00065638	0.00230225
PFKA	Cytoplasm.	FUNCTION: Catalyzes the phosphorylation of D-fructose 6-phosphate to fructose 1,6-bisphosphate by ATP, the first committing step of glycolysis.; CATALYTIC ACTIVITY: ATP + D-fructose 6-phosphate = ADP + D- fructose 1,6-bisphosphate. {ECO:0000255|HAMAP-Rule:MF_00339}.; COFACTOR: Name=Mg(2+); Xref=ChEBI:CHEBI:18420;; ENZYME REGULATION: Allosterically activated by ADP and other diphosphonucleosides, …	eco:b3916	0.48	0.0093823	0.0182512
PFKB	n.a.	FUNCTION: Catalyzes the phosphorylation of D-fructose 6-phosphate to fructose 1,6-bisphosphate by ATP, the first committing step of glycolysis. {ECO:0000269|PubMed:16866375}.; CATALYTIC ACTIVITY: ATP + D-fructose 6-phosphate = ADP + D- fructose 1,6-bisphosphate. {ECO:0000269|PubMed:16866375, ECO:0000269|PubMed:23823238}.; COFACTOR: Name=Mg(2+); Xref=ChEBI:CHEBI:18420; Evidence={ECO:0000269|PubMed…	eco:b1723	-0.35	0.0070367	0.0141696
PFLA	Cytoplasm.	FUNCTION: Activation of pyruvate formate-lyase 1 under anaerobic conditions by generation of an organic free radical, using S- adenosylmethionine and reduced flavodoxin as cosubstrates to produce 5'-deoxy-adenosine.; CATALYTIC ACTIVITY: S-adenosyl-L-methionine + dihydroflavodoxin + [formate C-acetyltransferase]-glycine = 5'-deoxyadenosine + L- methionine + flavodoxin semiquinone + [formate C- ace…	eco:b0902	-0.75	0.0124759	0.0229281
PFLB	Cytoplasm.	CATALYTIC ACTIVITY: Acetyl-CoA + formate = CoA + pyruvate.; PATHWAY: Fermentation; pyruvate fermentation; formate from pyruvate: step 1/1.; SUBUNIT: Homodimer.; INTERACTION: P0A858:tpiA; NbExp=5; IntAct=EBI-546682, EBI-368978;; SUBCELLULAR LOCATION: Cytoplasm.; INDUCTION: By pfl-activating enzyme under anaerobic conditions by generation of an organic free radical. Exposure of activated pfl to oxy…	eco:b0903	0.01	0.65852	0.696343
PGK	Cytoplasm.	CATALYTIC ACTIVITY: ATP + 3-phospho-D-glycerate = ADP + 3-phospho- D-glyceroyl phosphate.; PATHWAY: Carbohydrate degradation; glycolysis; pyruvate from D- glyceraldehyde 3-phosphate: step 2/5.; SUBUNIT: Monomer.; SUBCELLULAR LOCATION: Cytoplasm.; SIMILARITY: Belongs to the phosphoglycerate kinase family. {ECO:0000305}.	eco:b2926	0.15	0.177095	0.223482
PGM	Cytoplasm {ECO:0000269|PubMed:21778229}.	FUNCTION: This enzyme participates in both the breakdown and synthesis of glucose. {ECO:0000269|PubMed:14216423}.; CATALYTIC ACTIVITY: Alpha-D-glucose 1-phosphate = alpha-D-glucose 6-phosphate. {ECO:0000269|PubMed:14216423}.; COFACTOR: Name=Mg(2+); Xref=ChEBI:CHEBI:18420; Evidence={ECO:0000269|PubMed:14216423}; Note=Binds 1 Mg(2+) ion per subunit. {ECO:0000269|PubMed:14216423};; BIOPHYSICOCHEMICA…	eco:b0688	-0.76	0.000157624	0.000883208
PHEA	Cytoplasm.	FUNCTION: Catalyzes the Claisen rearrangement of chorismate to prephenate and the decarboxylation/dehydration of prephenate to phenylpyruvate. {ECO:0000269|PubMed:4261395}.; CATALYTIC ACTIVITY: Chorismate = prephenate.; CATALYTIC ACTIVITY: Prephenate = phenylpyruvate + H(2)O + CO(2).; ENZYME REGULATION: Inhibited by L-phenylalanine. {ECO:0000269|PubMed:4261395}.; BIOPHYSICOCHEMICAL PROPERTIES: Ki…	eco:b2599	0.15	0.27482	0.32756
PHOL	Cytoplasm {ECO:0000305}.	INTERACTION: P0A898:ybeY; NbExp=1; IntAct=EBI-560255, EBI-560240;; SUBCELLULAR LOCATION: Cytoplasm {ECO:0000305}.; SIMILARITY: Belongs to the PhoH family. {ECO:0000305}.; SEQUENCE CAUTION: Sequence=AAB40862.1; Type=Erroneous initiation; Evidence={ECO:0000305}; Sequence=BAA35315.1; Type=Erroneous initiation; Evidence={ECO:0000305};	eco:b0660	0.27	0.0088209	0.0173556
PHOP	Cytoplasm {ECO:0000305}.	FUNCTION: Member of the two-component regulatory system PhoP/PhoQ involved in adaptation to low Mg(2+) environments and the control of acid resistance genes. In low periplasmic Mg(2+), PhoQ phosphorylates PhoP, resulting in the expression of PhoP-activated genes (PAG) and repression of PhoP-repressed genes (PRG). In high periplasmic Mg(2+), PhoQ dephosphorylates phospho-PhoP, resulting in the rep…	eco:b1130	-2.17	1.86182e-05	0.000294978
PHOQ	Cell inner membrane	FUNCTION: Member of the two-component regulatory system PhoP/PhoQ involved in adaptation to low Mg(2+) environments and the control of acid resistance genes. In low periplasmic Mg(2+), PhoQ functions as a membrane-associated protein kinase that undergoes autophosphorylation and subsequently transfers the phosphate to PhoP, resulting in the expression of PhoP-activated genes (PAG) and repression o…	eco:b1129	-1.88	0.00025702	0.00118068
PHOU	Cytoplasm {ECO:0000269|PubMed:3536855}.	FUNCTION: Part of the phosphate (Pho) regulon, which plays a key role in phosphate homeostasis. Encoded together with proteins of the phosphate-specific transport (Pst) system in the polycistronic pstSCAB-phoU operon. PhoU is essential for the repression of the Pho regulon at high phosphate conditions. In this role, it may bind, possibly as a chaperone, to PhoR, PhoB or a PhoR-PhoB complex to pro…	eco:b3724	-2.48	9.5813e-05	0.000670831
PHSM	n.a.	FUNCTION: Phosphorylase is an important allosteric enzyme in carbohydrate metabolism. Enzymes from different sources differ in their regulatory mechanisms and in their natural substrates. However, all known phosphorylases share catalytic and structural properties.; CATALYTIC ACTIVITY: ((1->4)-alpha-D-glucosyl)(n) + phosphate = ((1->4)-alpha-D-glucosyl)(n-1) + alpha-D-glucose 1-phosphate.; COFACTO…	eco:b3417	-0.44	0.0116778	0.0218113
PITA	Cell inner membrane; Multi-pass membrane	FUNCTION: Low-affinity inorganic phosphate transport. Can also transport arsenate.; SUBCELLULAR LOCATION: Cell inner membrane; Multi-pass membrane protein.; SIMILARITY: Belongs to the inorganic phosphate transporter (PiT) (TC 2.A.20) family. Pit subfamily. {ECO:0000305}.	eco:b3493	-0.13	0.0097969	0.0189861
PLSB	Cell inner membrane	FUNCTION: Catalyzes the transfer of an acyl group from acyl-ACP to glycerol-3-phosphate (G3P) to form lysophosphatidic acid (LPA). This enzyme can utilize either acyl-CoA or acyl-ACP as the fatty acyl donor. {ECO:0000269|PubMed:17645809, ECO:0000269|PubMed:6997313}.; CATALYTIC ACTIVITY: Acyl-CoA + sn-glycerol 3-phosphate = CoA + 1- acyl-sn-glycerol 3-phosphate.; BIOPHYSICOCHEMICAL PROPERTIES: Kin…	eco:b4041	-0.74	2.3266e-05	0.000294978
PMBA	Cytoplasm.	FUNCTION: Metalloprotease involved in CcdA degradation. Suppresses the inhibitory activity of the carbon storage regulator (CsrA). {ECO:0000269|PubMed:12029038}.; SUBCELLULAR LOCATION: Cytoplasm.; MISCELLANEOUS: In strains containing the pMccB17 plasmid, required for the maturation and secretion of the antibiotic bacteriocin microcin B17 (MccB17). {ECO:0000305|PubMed:12029038}.; SIMILARITY: Belon…	eco:b4235	0.03	0.98072	0.982626
PMRD	n.a.	FUNCTION: Interacts with phosphorylated BasR protein to mediate transcriptional induction of BasR-activated genes to induce polymyxin resistance in some natural isolates. {ECO:0000269|PubMed:15569938}.; INDUCTION: By PhoP. {ECO:0000269|PubMed:15569938}.; SIMILARITY: Belongs to the PmrD family. {ECO:0000305}.; CAUTION: The PmrD protein from K12 strain (sequence shown) does not interact with phosph…	eco:b2259	-2.48	9.8741e-05	0.000670831
PNP	Cytoplasm {ECO:0000255|HAMAP-Rule:MF_01595,	FUNCTION: Involved in mRNA degradation. Catalyzes the phosphorolysis of single-stranded polyribonucleotides processively in the 3'- to 5'-direction. Also involved, along with RNase II, in tRNA processing. {ECO:0000255|HAMAP-Rule:MF_01595, ECO:0000269|PubMed:12162954, ECO:0000269|PubMed:18812438, ECO:0000269|PubMed:19327365, ECO:0000269|PubMed:4866865, ECO:0000269|PubMed:7509797}.; CATALYTIC ACTIV…	eco:b3164	-0.52	0.0028031	0.00667436
PNTA	Cell inner membrane; Multi-pass membrane	FUNCTION: The transhydrogenation between NADH and NADP is coupled to respiration and ATP hydrolysis and functions as a proton pump across the membrane.; CATALYTIC ACTIVITY: NADPH + NAD(+) = NADP(+) + NADH. {ECO:0000269|PubMed:16083909}.; SUBUNIT: Heterodimer of an alpha (PntA) and a beta (PntB) chain. Alpha subunit serves as the dimerization unit. {ECO:0000269|PubMed:16083909, ECO:0000269|Ref.9}.…	eco:b1603	-1.03	0.00023777	0.00111147
PNTB	Cell inner membrane; Multi-pass membrane	FUNCTION: The transhydrogenation between NADH and NADP is coupled to respiration and ATP hydrolysis and functions as a proton pump across the membrane.; CATALYTIC ACTIVITY: NADPH + NAD(+) = NADP(+) + NADH.; SUBUNIT: Heterodimer of an alpha and a beta chain.; SUBCELLULAR LOCATION: Cell inner membrane; Multi-pass membrane protein.; SIMILARITY: Belongs to the PNT beta subunit family. {ECO:0000305}.	eco:b1602	-1.01	0.000180956	0.000961679
POTA	Cell inner membrane {ECO:0000255|HAMAP-	FUNCTION: Part of the ABC transporter complex PotABCD involved in spermidine/putrescine import. Responsible for energy coupling to the transport system. {ECO:0000255|HAMAP-Rule:MF_01726, ECO:0000269|PubMed:1939142, ECO:0000269|PubMed:2249996, ECO:0000269|PubMed:8366082}.; CATALYTIC ACTIVITY: ATP + H(2)O + polyamine(Out) = ADP + phosphate + polyamine(In). {ECO:0000255|HAMAP-Rule:MF_01726}.; ENZYME…	eco:b1126	0.11	0.6065	0.652035
POTD	Periplasm {ECO:0000269|PubMed:1939142}.	FUNCTION: Required for the activity of the bacterial periplasmic transport system of putrescine and spermidine. Polyamine binding protein. {ECO:0000269|PubMed:1939142}.; SUBCELLULAR LOCATION: Periplasm {ECO:0000269|PubMed:1939142}.; SIMILARITY: Belongs to the bacterial solute-binding protein PotD/PotF family. {ECO:0000305}.	eco:b1123	-0.62	0.000122029	0.000738291
PPIA	Periplasm.	FUNCTION: PPIases accelerate the folding of proteins. It catalyzes the cis-trans isomerization of proline imidic peptide bonds in oligopeptides. {ECO:0000269|PubMed:2190212}.; CATALYTIC ACTIVITY: Peptidylproline (omega=180) = peptidylproline (omega=0).; ENZYME REGULATION: Inhibition by cyclosporin A with a Ki of 25 to 50 mu-mol, a concentration 100-fold higher than that required for eukaryotic PP…	eco:b3363	-0.59	0.0145972	0.0262573
PPIB	Cytoplasm.	FUNCTION: PPIases accelerate the folding of proteins. It catalyzes the cis-trans isomerization of proline imidic peptide bonds in oligopeptides.; CATALYTIC ACTIVITY: Peptidylproline (omega=180) = peptidylproline (omega=0).; ENZYME REGULATION: Inhibition by cyclosporin A with a Ki of 25 to 50 mu-mol, a concentration 100-fold higher than that required for eukaryotic PPIases.; INTERACTION: P16918:rh…	eco:b0525	-0.35	0.0183027	0.0316082
PPID	Cell inner membrane	FUNCTION: PPIases accelerate the folding of proteins. Seems to be involved in the folding of outer membrane proteins. Its preference at the P1 position of the peptide substrate is Glu > Leu > Ala > His > Val > Phe > Ile > Gly > Lys > Thr.; CATALYTIC ACTIVITY: Peptidylproline (omega=180) = peptidylproline (omega=0).; SUBUNIT: Has been isolated as a homodimer and homotrimer from inner membrane prep…	eco:b0441	-0.5	0.00028131	0.00124286
PPSA	n.a.	FUNCTION: Catalyzes the phosphorylation of pyruvate to phosphoenolpyruvate. {ECO:0000269|PubMed:4319237}.; CATALYTIC ACTIVITY: ATP + pyruvate + H(2)O = AMP + phosphoenolpyruvate + phosphate. {ECO:0000269|PubMed:4293109, ECO:0000269|PubMed:4319237}.; COFACTOR: Name=Mg(2+); Xref=ChEBI:CHEBI:18420; Evidence={ECO:0000269|PubMed:4319237};; ENZYME REGULATION: Activated by a Pi-dependent pyrophosphoryla…	eco:b1702	-1.61	8.4326e-05	0.000601656
PPX	Cell membrane; Peripheral membrane protein.	FUNCTION: Degradation of inorganic polyphosphates. Orthophosphate is released progressively from the ends of polyphosphate of circa 500 residues long, while chains of circa 15 residues compete poorly with polyphosphate as substrate.; CATALYTIC ACTIVITY: (Polyphosphate)(n) + H(2)O = (polyphosphate)(n-1) + phosphate.; COFACTOR: Name=Mg(2+); Xref=ChEBI:CHEBI:18420;; SUBUNIT: Homodimer.; SUBCELLULAR …	eco:b2502	-0.41	0.150841	0.194366
PRC	Cell inner membrane; Peripheral membrane	FUNCTION: Involved in the cleavage of a C-terminal peptide of 11 residues from the precursor form of penicillin-binding protein 3 (PBP3). May be involved in protection of the bacterium from thermal and osmotic stresses.; CATALYTIC ACTIVITY: The enzyme shows specific recognition of a C- terminal tripeptide, Xaa-Yaa-Zaa, in which Xaa is preferably Ala or Leu, Yaa is preferably Ala or Tyr, and Zaa i…	eco:b1830	0.15	0.052555	0.0762868
PRMA	Cytoplasm.	FUNCTION: Methylates ribosomal protein L11.; INTERACTION: P0A7J7:rplK; NbExp=3; IntAct=EBI-556300, EBI-547288;; SUBCELLULAR LOCATION: Cytoplasm.; SIMILARITY: Belongs to the methyltransferase superfamily. PrmA family. {ECO:0000305}.	eco:b3259	0.22	0.135245	0.177854
PRMB	n.a.	FUNCTION: Specifically methylates the 50S ribosomal protein L3 on 'Gln-150'. Does not methylate the translation termination release factors RF1 and RF2. {ECO:0000269|PubMed:11847124}.; CATALYTIC ACTIVITY: S-adenosyl-L-methionine + [ribosomal protein L3]-L-glutamine = S-adenosyl-L-homocysteine + [ribosomal protein L3]-N(5)-methyl-L-glutamine. {ECO:0000269|PubMed:11847124}.; SIMILARITY: Belongs to …	eco:b2330	-0.35	0.0020616	0.00535912
PROA	Cytoplasm {ECO:0000255|HAMAP-Rule:MF_00412}.	FUNCTION: Catalyzes the NADPH-dependent reduction of L-glutamate 5-phosphate into L-glutamate 5-semialdehyde and phosphate. The product spontaneously undergoes cyclization to form 1-pyrroline-5- carboxylate. {ECO:0000255|HAMAP-Rule:MF_00412, ECO:0000269|PubMed:7034716, ECO:0000269|PubMed:7035170}.; CATALYTIC ACTIVITY: L-glutamate 5-semialdehyde + phosphate + NADP(+) = L-glutamyl 5-phosphate + NAD…	eco:b0243	0.08	0.094843	0.131077
PROB	Cytoplasm {ECO:0000255|HAMAP-Rule:MF_00456}.	FUNCTION: Catalyzes the transfer of a phosphate group to glutamate to form L-glutamate 5-phosphate. {ECO:0000255|HAMAP-Rule:MF_00456, ECO:0000269|PubMed:6319365}.; CATALYTIC ACTIVITY: ATP + L-glutamate = ADP + L-glutamate 5- phosphate. {ECO:0000255|HAMAP-Rule:MF_00456, ECO:0000269|PubMed:6319365}.; ENZYME REGULATION: Interaction with gamma-glutamyl phosphate reductase (proA) seems necessary for k…	eco:b0242	0.27	0.030703	0.0483279
PROP	Cell inner membrane	FUNCTION: Proton symporter that senses osmotic shifts and responds by importing osmolytes such as proline, glycine betaine, stachydrine, pipecolic acid, ectoine and taurine. It is both an osmosensor and an osmoregulator which is available to participate early in the bacterial osmoregulatory response. {ECO:0000269|PubMed:10026245, ECO:0000269|PubMed:3082857, ECO:0000269|PubMed:8421314}.; BIOPHYSIC…	eco:b4111	0.86	0.0043801	0.00954732
PROQ	Cytoplasm {ECO:0000255|HAMAP-Rule:MF_00749,	FUNCTION: RNA chaperone with significant RNA binding, RNA strand exchange and RNA duplexing activities. May regulate ProP activity through an RNA-based, post-transcriptional mechanism. {ECO:0000255|HAMAP-Rule:MF_00749, ECO:0000269|PubMed:21381725}.; INTERACTION: P0ACZ4:evgA; NbExp=3; IntAct=EBI-8767901, EBI-548694;; SUBCELLULAR LOCATION: Cytoplasm {ECO:0000255|HAMAP-Rule:MF_00749, ECO:0000269|Pub…	eco:b1831	-0.57	0.0058566	0.0121248
PROX	Periplasm.	FUNCTION: Member of a multicomponent binding-protein-dependent transport system (the ProU transporter) which serves as the glycine betaine/L-proline transporter.; INTERACTION: P77165:yagT; NbExp=2; IntAct=EBI-1129961, EBI-1115563;; SUBCELLULAR LOCATION: Periplasm.; INDUCTION: By cold shock in a PNPase-dependent fashion. {ECO:0000269|PubMed:14527658}.	eco:b2679	-0.57	0.00028079	0.00124286
PSD	Cell membrane {ECO:0000269|PubMed:4598120};	CATALYTIC ACTIVITY: Phosphatidyl-L-serine = phosphatidylethanolamine + CO(2). {ECO:0000269|PubMed:4598120}.; COFACTOR: Name=pyruvate; Xref=ChEBI:CHEBI:15361; Evidence={ECO:0000269|PubMed:3042771}; Note=Binds 1 pyruvoyl group covalently per subunit. {ECO:0000269|PubMed:3042771};; ENZYME REGULATION: Inhibited by ionic detergents such as Barlox- 12, an amine oxide, and sodium dodecyl sulfate. {ECO:0…	eco:b4160	0.3	0.36282	0.41842
PSPA	Cytoplasm {ECO:0000269|PubMed:19555453}.	FUNCTION: The phage shock protein (psp) operon (pspABCDE) may play a significant role in the competition for survival under nutrient- or energy-limited conditions. PspA negatively regulates expression of the pspABCDE promoter and of pspG through negative regulation of the psp-specific transcriptional activator PspF. Is also required for membrane integrity, efficient translocation and maintenance …	eco:b1304	2.13	0.0051041	0.0109084
PSPB	Cell inner membrane; Single-pass membrane	FUNCTION: The phage shock protein (psp) operon (pspABCDE) may play a significant role in the competition for survival under nutrient- or energy-limited conditions. PspB is involved in transcription regulation. {ECO:0000269|PubMed:1712397}.; SUBUNIT: Interacts with PspA; could bind PspA only in the presence of PspC. {ECO:0000269|PubMed:12562786}.; SUBCELLULAR LOCATION: Cell inner membrane; Single-…	eco:b1305	2.79	0.00075843	0.00254185
PSPC	Cell inner membrane {ECO:0000305}; Single-	FUNCTION: The phage shock protein (psp) operon (pspABCDE) may play a significant role in the competition for survival under nutrient- or energy-limited conditions. PspC is involved in transcription regulation. {ECO:0000269|PubMed:1712397}.; SUBUNIT: Interacts with PspA. {ECO:0000269|PubMed:12562786}.; SUBCELLULAR LOCATION: Cell inner membrane {ECO:0000305}; Single- pass membrane protein {ECO:0000…	eco:b1306	4.79	2.2846e-05	0.000294978
PSS	Cytoplasm. Cell inner membrane; Peripheral	CATALYTIC ACTIVITY: CDP-diacylglycerol + L-serine = CMP + (3-sn- phosphatidyl)-L-serine.; SUBUNIT: Multimeric. Interacts with ACP, YbgC and PlsB, forming altogether a complex at the inner membrane. {ECO:0000269|PubMed:16294310}.; SUBCELLULAR LOCATION: Cytoplasm. Cell inner membrane; Peripheral membrane protein; Cytoplasmic side.; SIMILARITY: Belongs to the CDP-alcohol phosphatidyltransferase clas…	eco:b2585	0.28	0.151383	0.194366
PSTB	Cell inner membrane; Peripheral membrane	FUNCTION: Part of the ABC transporter complex PstSACB involved in phosphate import. Responsible for energy coupling to the transport system.; CATALYTIC ACTIVITY: ATP + H(2)O + phosphate(Out) = ADP + phosphate + phosphate(In). {ECO:0000255|HAMAP-Rule:MF_01702}.; SUBUNIT: The complex is composed of two ATP-binding proteins (PstB), two transmembrane proteins (PstC and PstA) and a solute- binding pro…	eco:b3725	-1.97	0.00030413	0.00131196
PSTS	Periplasm.	FUNCTION: Part of the ABC transporter complex PstSACB involved in phosphate import.; SUBUNIT: The complex is composed of two ATP-binding proteins (PstB), two transmembrane proteins (PstC and PstA) and a solute- binding protein (PstS). {ECO:0000305}.; SUBCELLULAR LOCATION: Periplasm.; INDUCTION: By phosphate deprivation. Positively regulated by PhoB and negatively regulated by PhoR.; SIMILARITY: B…	eco:b3728	-4.62	1.2952e-07	1.82745e-05
PT1	Cytoplasm.	FUNCTION: General (non sugar-specific) component of the phosphoenolpyruvate-dependent sugar phosphotransferase system (sugar PTS). This major carbohydrate active-transport system catalyzes the phosphorylation of incoming sugar substrates concomitantly with their translocation across the cell membrane. Enzyme I transfers the phosphoryl group from phosphoenolpyruvate (PEP) to the phosphoryl carrier…	eco:b2416	0.54	0.00107859	0.00324459
PTA	Cytoplasm {ECO:0000305}.	FUNCTION: Involved in acetate metabolism. Catalyzes the reversible interconversion of acetyl-CoA and acetyl phosphate. The direction of the overall reaction changes depending on growth conditions. On minimal medium acetyl-CoA is generated. In rich medium acetyl-CoA is converted to acetate and allowing the cell to dump the excess of acetylation potential in exchange for energy in the form of ATP. …	eco:b2297	0.87	1.82335e-05	0.000294978
PTFAH	Cytoplasm.	FUNCTION: The phosphoenolpyruvate-dependent sugar phosphotransferase system (sugar PTS), a major carbohydrate active -transport system, catalyzes the phosphorylation of incoming sugar substrates concomitantly with their translocation across the cell membrane. This system is involved in fructose transport.; CATALYTIC ACTIVITY: Protein EIIA N(pi)-phospho-L-histidine + protein EIIB = protein EIIA + …	eco:b2169	2.21	1.56965e-05	0.000294978
PTFBC	Cell inner membrane {ECO:0000255|PROSITE-	FUNCTION: The phosphoenolpyruvate-dependent sugar phosphotransferase system (sugar PTS), a major carbohydrate active -transport system, catalyzes the phosphorylation of incoming sugar substrates concomitantly with their translocation across the cell membrane. This system is involved in fructose transport.; CATALYTIC ACTIVITY: Protein EIIB N(pi)-phospho-L- histidine/cysteine + sugar = protein EIIB…	eco:b2167	2.03	1.69222e-05	0.000294978
PTGA	Cytoplasm.	FUNCTION: The phosphoenolpyruvate-dependent sugar phosphotransferase system (sugar PTS), a major carbohydrate active -transport system, catalyzes the phosphorylation of incoming sugar substrates concomitantly with their translocation across the cell membrane. This system is involved in glucose transport.; CATALYTIC ACTIVITY: Protein EIIA N(pi)-phospho-L-histidine + protein EIIB = protein EIIA + p…	eco:b2417	-0.15	0.26334	0.316069
PTGCB	Cell inner membrane; Multi-pass membrane	FUNCTION: The phosphoenolpyruvate-dependent sugar phosphotransferase system (sugar PTS), a major carbohydrate active -transport system, catalyzes the phosphorylation of incoming sugar substrates concomitantly with their translocation across the cell membrane. This system is involved in glucose transport. This enzyme is also a chemoreceptor monitoring the environment for changes in sugar concentra…	eco:b1101	0.78	0.00031851	0.00134584
PTH	Cytoplasm.	FUNCTION: The natural substrate for this enzyme may be peptidyl- tRNAs which drop off the ribosome during protein synthesis. Involved in lambda inhibition of host protein synthesis. PTH activity may, directly or indirectly, be the target for lambda bar RNA leading to rap cell death.; CATALYTIC ACTIVITY: N-substituted aminoacyl-tRNA + H(2)O = N- substituted amino acid + tRNA. {ECO:0000255|HAMAP-Ru…	eco:b1204	0.05	0.54094	0.590168
PTHP	Cytoplasm.	FUNCTION: General (non sugar-specific) component of the phosphoenolpyruvate-dependent sugar phosphotransferase system (sugar PTS). This major carbohydrate active-transport system catalyzes the phosphorylation of incoming sugar substrates concomitantly with their translocation across the cell membrane. The phosphoryl group from phosphoenolpyruvate (PEP) is transferred to the phosphoryl carrier pro…	eco:b2415	0.25	0.129756	0.171511
PTKA	Cytoplasm {ECO:0000305}.	FUNCTION: The phosphoenolpyruvate-dependent sugar phosphotransferase system (sugar PTS), a major carbohydrate active -transport system, catalyzes the phosphorylation of incoming sugar substrates concomitantly with their translocation across the cell membrane. This system is involved in galactitol transport.; CATALYTIC ACTIVITY: Protein EIIA N(pi)-phospho-L-histidine + protein EIIB = protein EIIA …	eco:b2094	-1.47	0.00111724	0.0033005
PTKB	Cytoplasm {ECO:0000305}.	FUNCTION: The phosphoenolpyruvate-dependent sugar phosphotransferase system (PTS), a major carbohydrate active -transport system, catalyzes the phosphorylation of incoming sugar substrates concomitant with their translocation across the cell membrane. This system is involved in galactitol transport.; CATALYTIC ACTIVITY: Protein EIIB N(pi)-phospho-L- histidine/cysteine + sugar = protein EIIB + sug…	eco:b2093	-3.08	6.0589e-05	0.000494521
PTKC	Cell inner membrane {ECO:0000255|PROSITE-	FUNCTION: The phosphoenolpyruvate-dependent sugar phosphotransferase system (PTS), a major carbohydrate active -transport system, catalyzes the phosphorylation of incoming sugar substrates concomitant with their translocation across the cell membrane. This system is involved in galactitol transport.; SUBUNIT: Forms a complex with one each of subunit of GatA, GatB and 2 subunits of GatC. {ECO:0000…	n.a.	-3.08	0.000198516	0.00101372
PTM3C	Cell inner membrane {ECO:0000255|PROSITE-	FUNCTION: The phosphoenolpyruvate-dependent sugar phosphotransferase system (sugar PTS), a major carbohydrate active -transport system, catalyzes the phosphorylation of incoming sugar substrates concomitantly with their translocation across the cell membrane. This system is involved in mannitol transport.; CATALYTIC ACTIVITY: Protein EIIA N(pi)-phospho-L-histidine + protein EIIB = protein EIIA + …	eco:b3599	-0.08	0.59956	0.64646
PTNAB	Cytoplasm {ECO:0000269|PubMed:16079137}.	FUNCTION: The phosphoenolpyruvate-dependent sugar phosphotransferase system (sugar PTS), a major carbohydrate active -transport system, catalyzes the phosphorylation of incoming sugar substrates concomitantly with their translocation across the cell membrane. This system is involved in mannose transport.; CATALYTIC ACTIVITY: Protein EIIA N(pi)-phospho-L-histidine + protein EIIB = protein EIIA + p…	eco:b1817	-0.02	0.7723	0.800242
PTND	Cell inner membrane; Single-pass membrane	FUNCTION: The phosphoenolpyruvate-dependent sugar phosphotransferase system (PTS), a major carbohydrate active -transport system, catalyzes the phosphorylation of incoming sugar substrates concomitant with their translocation across the cell membrane. This system is involved in mannose transport.; SUBCELLULAR LOCATION: Cell inner membrane; Single-pass membrane protein.; DOMAIN: The EIID domain, w…	eco:b1819	0.28	0.00105979	0.00321642
PTSN	Cytoplasm.	FUNCTION: Seems to have a role in regulating nitrogen assimilation. {ECO:0000250}.; INTERACTION: P21865:kdpD; NbExp=4; IntAct=EBI-547017, EBI-1123100;; SUBCELLULAR LOCATION: Cytoplasm.; DOMAIN: The EIIA domain is phosphorylated by phospho-NPr on a histidyl residue.; SIMILARITY: Contains 1 PTS EIIA type-2 domain. {ECO:0000255|PROSITE-ProRule:PRU00417}.	eco:b3204	0.61	0.003998	0.00892908
PTTBC	Cell inner membrane; Multi-pass membrane	FUNCTION: The phosphoenolpyruvate-dependent sugar phosphotransferase system (sugar PTS), a major carbohydrate active -transport system, catalyzes the phosphorylation of incoming sugar substrates concomitantly with their translocation across the cell membrane. This system is involved in trehalose transport.; CATALYTIC ACTIVITY: Protein EIIB N(pi)-phospho-L- histidine/cysteine + sugar = protein EII…	eco:b4240	0.05	0.75074	0.783414
PTW3C	Cell inner membrane {ECO:0000255|PROSITE-	FUNCTION: The phosphoenolpyruvate-dependent sugar phosphotransferase system (sugar PTS), a major carbohydrate active -transport system, catalyzes the phosphorylation of incoming sugar substrates concomitantly with their translocation across the cell membrane. This system is involved in N-acetylglucosamine transport.; CATALYTIC ACTIVITY: Protein EIIA N(pi)-phospho-L-histidine + protein EIIB = prot…	eco:b0679	0.08	0.35852	0.414853
PUR1	n.a.	FUNCTION: Catalyzes the formation of phosphoribosylamine from phosphoribosylpyrophosphate (PRPP) and glutamine. Can also use NH(3) in place of glutamine. {ECO:0000269|PubMed:372191}.; CATALYTIC ACTIVITY: 5-phospho-beta-D-ribosylamine + diphosphate + L-glutamate = L-glutamine + 5-phospho-alpha-D-ribose 1-diphosphate + H(2)O. {ECO:0000255|HAMAP-Rule:MF_01931, ECO:0000269|PubMed:372191}.; COFACTOR: …	eco:b2312	-3.37	0.0028963	0.00684929
PUR2	n.a.	CATALYTIC ACTIVITY: ATP + 5-phospho-D-ribosylamine + glycine = ADP + phosphate + N(1)-(5-phospho-D-ribosyl)glycinamide.; COFACTOR: Name=Mg(2+); Xref=ChEBI:CHEBI:18420; Evidence={ECO:0000250}; Name=Mn(2+); Xref=ChEBI:CHEBI:29035; Evidence={ECO:0000250}; Note=Binds 1 Mg(2+) or Mn(2+) ion per subunit. {ECO:0000250};; PATHWAY: Purine metabolism; IMP biosynthesis via de novo pathway; N(1)-(5-phospho-D…	eco:b4005	-1.89	0.000119603	0.000738291
PUR4	Cytoplasm {ECO:0000255|HAMAP-Rule:MF_00419,	FUNCTION: Phosphoribosylformylglycinamidine synthase involved in the purines biosynthetic pathway. Catalyzes the ATP-dependent conversion of formylglycinamide ribonucleotide (FGAR) and glutamine to yield formylglycinamidine ribonucleotide (FGAM) and glutamate. {ECO:0000255|HAMAP-Rule:MF_00419, ECO:0000269|PubMed:2659070}.; CATALYTIC ACTIVITY: ATP + N(2)-formyl-N(1)-(5-phospho-D- ribosyl)glycinami…	eco:b2557	-1.47	8.4617e-05	0.000601656
PUR5	Cytoplasm.	CATALYTIC ACTIVITY: ATP + 2-(formamido)-N(1)-(5-phospho-D- ribosyl)acetamidine = ADP + phosphate + 5-amino-1-(5-phospho-D- ribosyl)imidazole.; PATHWAY: Purine metabolism; IMP biosynthesis via de novo pathway; 5-amino-1-(5-phospho-D-ribosyl)imidazole from N(2)-formyl-N(1)-(5- phospho-D-ribosyl)glycinamide: step 2/2.; SUBUNIT: Homodimer.; SUBCELLULAR LOCATION: Cytoplasm.; SIMILARITY: Belongs to the…	eco:b2499	-2.12	2.3464e-05	0.000294978
PUR7	n.a.	CATALYTIC ACTIVITY: ATP + 5-amino-1-(5-phospho-D- ribosyl)imidazole-4-carboxylate + L-aspartate = ADP + phosphate + (S)-2-(5-amino-1-(5-phospho-D-ribosyl)imidazole-4- carboxamido)succinate.; PATHWAY: Purine metabolism; IMP biosynthesis via de novo pathway; 5-amino-1-(5-phospho-D-ribosyl)imidazole-4-carboxamide from 5- amino-1-(5-phospho-D-ribosyl)imidazole-4-carboxylate: step 1/2.; SUBUNIT: Homot…	eco:b2476	-1.68	1.93803e-05	0.000294978
PUR8	n.a.	CATALYTIC ACTIVITY: N(6)-(1,2-dicarboxyethyl)AMP = fumarate + AMP. {ECO:0000269|PubMed:17531264}.; CATALYTIC ACTIVITY: (S)-2-(5-amino-1-(5-phospho-D- ribosyl)imidazole-4-carboxamido)succinate = fumarate + 5-amino-1- (5-phospho-D-ribosyl)imidazole-4-carboxamide. {ECO:0000269|PubMed:17531264}.; PATHWAY: Purine metabolism; AMP biosynthesis via de novo pathway; AMP from IMP: step 2/2.; PATHWAY: Purin…	eco:b1131	-0.71	0.000176483	0.000956898
PUR9	n.a.	CATALYTIC ACTIVITY: 10-formyltetrahydrofolate + 5-amino-1-(5- phospho-D-ribosyl)imidazole-4-carboxamide = tetrahydrofolate + 5- formamido-1-(5-phospho-D-ribosyl)imidazole-4-carboxamide.; CATALYTIC ACTIVITY: IMP + H(2)O = 5-formamido-1-(5-phospho-D- ribosyl)imidazole-4-carboxamide.; PATHWAY: Purine metabolism; IMP biosynthesis via de novo pathway; 5-formamido-1-(5-phospho-D-ribosyl)imidazole-4-car…	eco:b4006	-1.48	2.3847e-06	7.02464e-05
PURA	Cytoplasm.	FUNCTION: Plays an important role in the de novo pathway of purine nucleotide biosynthesis. Catalyzes the first committed step in the biosynthesis of AMP from IMP. {ECO:0000255|HAMAP-Rule:MF_00011}.; CATALYTIC ACTIVITY: GTP + IMP + L-aspartate = GDP + phosphate + N(6)-(1,2-dicarboxyethyl)-AMP. {ECO:0000255|HAMAP-Rule:MF_00011}.; COFACTOR: Name=Mg(2+); Xref=ChEBI:CHEBI:18420; Note=Binds 1 Mg(2+) i…	eco:b4177	0.81	0.000123388	0.000738291
PURE	n.a.	FUNCTION: Catalyzes the conversion of N5-carboxyaminoimidazole ribonucleotide (N5-CAIR) to 4-carboxy-5-aminoimidazole ribonucleotide (CAIR). {ECO:0000255|HAMAP-Rule:MF_01929, ECO:0000269|PubMed:8117684}.; CATALYTIC ACTIVITY: 5-carboxyamino-1-(5-phospho-D- ribosyl)imidazole = 5-amino-1-(5-phospho-D-ribosyl)imidazole-4- carboxylate. {ECO:0000255|HAMAP-Rule:MF_01929, ECO:0000269|PubMed:10074353, ECO…	eco:b0523	-1.84	0.00050458	0.00189172
PURR	n.a.	FUNCTION: Is the main repressor of the genes involved in the de novo synthesis of purine nucleotides, regulating purB, purC, purEK, purF, purHD, purL, purMN and guaBA expression. In addition, it participates in the regulation or coregulation of genes involved in de novo pyrimidine nucleotide biosynthesis, salvage and uptake (pyrC, pyrD, carAB and codBA), and of several genes encoding enzymes nece…	eco:b1658	-0.9	0.00031738	0.00134584
PURT	n.a.	FUNCTION: Catalyzes two reactions: the first one is the production of beta-formyl glycinamide ribonucleotide (GAR) from formate, ATP and beta GAR; the second, a side reaction, is the production of acetyl phosphate and ADP from acetate and ATP.; CATALYTIC ACTIVITY: Formate + ATP + 5'-phospho-ribosylglycinamide = 5'-phosphoribosyl-N-formylglycinamide + ADP + diphosphate. {ECO:0000255|HAMAP-Rule:MF_…	eco:b1849	-2.79	1.2563e-06	5.15767e-05
PURU	n.a.	FUNCTION: Catalyzes the hydrolysis of 10-formyltetrahydrofolate (formyl-FH4) to formate and tetrahydrofolate (FH4). Provides the major source of formate for the PurT-dependent synthesis of 5'- phosphoribosyl-N-formylglycinamide (FGAR) during aerobic growth. Has a role in regulating the one-carbon pool. {ECO:0000255|HAMAP- Rule:MF_01927, ECO:0000269|PubMed:7868604}.; CATALYTIC ACTIVITY: 10-formylt…	eco:b1232	-0.02	0.37058	0.426415
PUTA	n.a.	FUNCTION: Oxidizes proline to glutamate for use as a carbon and nitrogen source and also function as a transcriptional repressor of the put operon.; CATALYTIC ACTIVITY: L-proline + a quinone = (S)-1-pyrroline-5- carboxylate + a quinol.; CATALYTIC ACTIVITY: L-glutamate 5-semialdehyde + NAD(+) + H(2)O = L-glutamate + NADH.; COFACTOR: Name=FAD; Xref=ChEBI:CHEBI:57692;; PATHWAY: Amino-acid degradatio…	eco:b1014	-2.51	0.00150359	0.00414492
PUTP	Cell inner membrane	FUNCTION: Catalyzes the sodium-dependent uptake of extracellular L-proline. This protein is also capable of using lithium as the transport cation. Also catalyzes the uptake of propionate. {ECO:0000269|PubMed:17088549}.; SUBUNIT: Has been isolated from inner membrane preparations as a homodimer. {ECO:0000269|PubMed:16079137}.; SUBCELLULAR LOCATION: Cell inner membrane {ECO:0000269|PubMed:16079137}…	eco:b1015	-2.59	3.5368e-05	0.000397729
PYRC	n.a.	CATALYTIC ACTIVITY: (S)-dihydroorotate + H(2)O = N-carbamoyl-L- aspartate.; COFACTOR: Name=Zn(2+); Xref=ChEBI:CHEBI:29105; Note=Binds 2 Zn(2+) ions per subunit.;; PATHWAY: Pyrimidine metabolism; UMP biosynthesis via de novo pathway; (S)-dihydroorotate from bicarbonate: step 3/3.; SUBUNIT: Homodimer.; SIMILARITY: Belongs to the DHOase family. Type 1 subfamily. {ECO:0000305}.	eco:b1062	-1.25	0.000144235	0.000821582
PYRD	Cell membrane; Peripheral membrane protein.	FUNCTION: Catalyzes the conversion of dihydroorotate to orotate with quinone as electron acceptor. {ECO:0000269|PubMed:10074342}.; CATALYTIC ACTIVITY: (S)-dihydroorotate + a quinone = orotate + a quinol. {ECO:0000269|PubMed:10074342}.; COFACTOR: Name=FMN; Xref=ChEBI:CHEBI:58210; Evidence={ECO:0000269|PubMed:12220493}; Note=Binds 1 FMN per subunit. {ECO:0000269|PubMed:12220493};; BIOPHYSICOCHEMICA…	eco:b0945	-0.23	0.126875	0.168567
PYRE	n.a.	FUNCTION: Catalyzes the transfer of a ribosyl phosphate group from 5-phosphoribose 1-diphosphate to orotate, leading to the formation of orotidine monophosphate (OMP). {ECO:0000250}.; CATALYTIC ACTIVITY: Orotidine 5'-phosphate + diphosphate = orotate + 5-phospho-alpha-D-ribose 1-diphosphate.; COFACTOR: Name=Mg(2+); Xref=ChEBI:CHEBI:18420; Evidence={ECO:0000250};; ENZYME REGULATION: Inhibited by s…	eco:b3642	-0.72	0.000119712	0.000738291
PYRF	n.a.	FUNCTION: Catalyzes the decarboxylation of orotidine 5'- monophosphate (OMP) to uridine 5'-monophosphate (UMP).; CATALYTIC ACTIVITY: Orotidine 5'-phosphate = UMP + CO(2).; PATHWAY: Pyrimidine metabolism; UMP biosynthesis via de novo pathway; UMP from orotate: step 2/2.; SUBUNIT: Homodimer. {ECO:0000269|PubMed:10757968, ECO:0000269|PubMed:11526316, ECO:0000269|PubMed:12054799}.; INTERACTION: P0A7I…	eco:b1281	-0.01	0.88078	0.899984
PYRG	n.a.	FUNCTION: Catalyzes the ATP-dependent amination of UTP to CTP with either L-glutamine or ammonia as the source of nitrogen.; CATALYTIC ACTIVITY: ATP + UTP + L-glutamine = ADP + phosphate + CTP + L-glutamate.; ENZYME REGULATION: Allosterically activated by GTP, when glutamine is the substrate. Also activated by magnesium. Inhibited by CTP and by divalent metal ions such as copper and zinc. {ECO:00…	eco:b2780	0.49	9.7334e-05	0.000670831
PYRH	Cytoplasm {ECO:0000269|PubMed:9922246}.	FUNCTION: Catalyzes the reversible phosphorylation of UMP to UDP, with ATP as the most efficient phosphate donor. {ECO:0000269|PubMed:7711027}.; CATALYTIC ACTIVITY: ATP + UMP = ADP + UDP.; ENZYME REGULATION: Allosterically activated by GTP. Competitively inhibited by magnesium-free UTP. Magnesium-bound UTP is unable to inhibit enzyme activity. {ECO:0000269|PubMed:15857829, ECO:0000269|PubMed:1721…	eco:b0171	-0.07	0.130657	0.172481
QUEA	Cytoplasm {ECO:0000305}.	FUNCTION: Transfers and isomerizes the ribose moiety from AdoMet to the 7-aminomethyl group of 7-deazaguanine (preQ1-tRNA) to give epoxyqueuosine (oQ-tRNA).; CATALYTIC ACTIVITY: S-adenosyl-L-methionine + 7-aminomethyl-7- carbaguanosine(34) in tRNA = L-methionine + adenine + epoxyqueuosine(34) in tRNA. {ECO:0000269|PubMed:7849103}.; ENZYME REGULATION: Inhibited by S-adenosylhomocysteine, adenosylo…	eco:b0405	0.47	0.049862	0.0732304
QUED	n.a.	FUNCTION: Catalyzes the conversion of 7,8-dihydroneopterin triphosphate (H2NTP) to 6-carboxy-5,6,7,8-tetrahydropterin (CPH4) and acetaldehyde. Can also convert 6-pyruvoyltetrahydropterin (PPH4) and sepiapterin to CPH4; these 2 compounds are probably intermediates in the reaction from H2NTP. {ECO:0000269|PubMed:19231875}.; CATALYTIC ACTIVITY: 7,8-dihydroneopterin 3'-triphosphate + H(2)O = 6-carbox…	eco:b2765	0.58	0.0124614	0.0229281
QUEE	n.a.	FUNCTION: Catalyzes the conversion of 6-carboxy-5,6,7,8- tetrahydropterin (CPH4) to 7-carboxy-7-deazaguanine (CDG). {ECO:0000255|HAMAP-Rule:MF_00917}.; CATALYTIC ACTIVITY: 6-carboxy-5,6,7,8-tetrahydropterin = 7- carboxy-7-carbaguanine + NH(3). {ECO:0000255|HAMAP-Rule:MF_00917}.; COFACTOR: Name=[4Fe-4S] cluster; Xref=ChEBI:CHEBI:49883; Evidence={ECO:0000255|HAMAP-Rule:MF_00917}; Note=Binds 1 [4Fe-…	eco:b2777	-0.48	0.0057375	0.0119261
QUEF	Cytoplasm {ECO:0000305}.	FUNCTION: Catalyzes the NADPH-dependent reduction of 7-cyano-7- deazaguanine (preQ0) to 7-aminomethyl-7-deazaguanine (preQ1), a late step in the queuosine pathway. Is highly specific for its natural substrate preQ0, since it cannot use various aliphatic, aromatic, benzylic and heterocyclic nitriles, such as acetonitrile, benzonitrile, benzylcyanide and 2-cyanopyrrole, although it can reduce the s…	eco:b2794	-0.52	0.4984	0.550751
RAIA	n.a.	FUNCTION: During stationary phase, prevents 70S dimer formation, probably in order to regulate translation efficiency during transition between the exponential and the stationary phases. In addition, during environmental stress such as cold shock or excessive cell density at stationary phase, stabilizes the 70S ribosome against dissociation, inhibits translation initiation and increase translatio…	eco:b2597	-0.22	0.186303	0.23254
RAPA	n.a.	FUNCTION: Transcription regulator that activates transcription by stimulating RNA polymerase (RNAP) recycling in case of stress conditions such as supercoiled DNA or high salt concentrations. Probably acts by releasing the RNAP, when it is trapped or immobilized on tightly supercoiled DNA. Does not activate transcription on linear DNA. Probably not involved in DNA repair (By similarity). {ECO:000…	eco:b0059	1.25	1.8623e-06	6.0001e-05
RAPZ	n.a.	FUNCTION: Modulates the synthesis of GlmS, by affecting the processing and stability of the regulatory small RNA GlmZ. When glucosamine-6-phosphate (GlcN6P) concentrations are high in the cell, RapZ binds GlmZ and targets it to cleavage by RNase E. Consequently, GlmZ is inactivated and unable to activate GlmS synthesis. Under low GlcN6P concentrations, RapZ is sequestered and inactivated by an ot…	eco:b3205	0.66	0.044736	0.0662684
RARA	n.a.	FUNCTION: DNA-dependent ATPase that plays important roles in cellular responses to stalled DNA replication processes. {ECO:0000269|PubMed:11459952, ECO:0000269|PubMed:15743409, ECO:0000269|PubMed:21297161}.; SUBUNIT: Homotetramer. Interacts with the single-stranded DNA- binding protein (ssb). {ECO:0000269|PubMed:21297161}.; DOMAIN: Contains an N-terminal ATP-binding domain, an adjacent helical li…	eco:b0892	-0.31	0.50498	0.555113
RBFA	Cytoplasm {ECO:0000255|HAMAP-Rule:MF_00003}.	FUNCTION: Essential for efficient processing of 16S rRNA. Probably part of the 30S subunit prior to or during the final step in the processing of 16S free 30S ribosomal subunits. Could be some accessory protein needed for efficient assembly of the 30S subunit. May interact with the 5'-terminal helix region of 16S rRNA. Has affinity for free ribosomal 30S subunits but not for 70S ribosomes. Overex…	eco:b3167	0.09	0.22974	0.282315
RBSB	Periplasm.	FUNCTION: Involved in the high-affinity D-ribose membrane transport system and also serves as the primary chemoreceptor for chemotaxis.; SUBCELLULAR LOCATION: Periplasm.; SIMILARITY: Belongs to the bacterial solute-binding protein 2 family. {ECO:0000305}.	eco:b3751	-2.4	1.91667e-05	0.000294978
RCSF	Cell outer membrane {ECO:0000255|HAMAP-	FUNCTION: Essential component of the Rcs signaling system, which controls transcription of numerous genes. Plays a role in signal transduction from the cell surface to the histidine kinase RcsC. May detect outer membrane defects. The system controls expression of genes involved in colanic acid capsule synthesis, biofilm formation and cell division. {ECO:0000255|HAMAP-Rule:MF_00976, ECO:0000269|Pu…	eco:b0196	-0.02	0.32788	0.384578
RDGB	n.a.	FUNCTION: Pyrophosphatase that hydrolyzes the non-canonical purine nucleotides deoxyinosine triphosphate (dITP) and xanthosine triphosphate (XTP) as well as 2'-deoxy-N-6-hydroxylaminopurine triposphate (dHAPTP) to their respective monophosphate derivatives. Probably excludes non-canonical purines from DNA precursor pool, thus preventing their incorporation into DNA and avoiding chromosomal lesion…	eco:b2954	0.1	0.187717	0.233739
RDGC	Cytoplasm, nucleoid.	FUNCTION: May be involved in recombination.; INTERACTION: P0A717:prs; NbExp=1; IntAct=EBI-561716, EBI-906827;; SUBCELLULAR LOCATION: Cytoplasm, nucleoid.; SIMILARITY: Belongs to the RdgC family. {ECO:0000305}.	eco:b0393	0.01	0.33548	0.39171
RECA	Cytoplasm.	FUNCTION: Required for homologous recombination and the bypass of mutagenic DNA lesions by the SOS response. Catalyzes ATP-driven homologous pairing and strand exchange of DNA molecules necessary for DNA recombinational repair. Catalyzes the hydrolysis of ATP in the presence of single-stranded DNA, the ATP-dependent uptake of single-stranded DNA by duplex DNA, and the ATP-dependent hybridization …	eco:b2699	-0.63	0.00031502	0.00134584
RELA	n.a.	FUNCTION: In eubacteria ppGpp (guanosine 3'-diphosphate 5-' diphosphate) is a mediator of the stringent response that coordinates a variety of cellular activities in response to changes in nutritional abundance. This enzyme catalyzes the formation of pppGpp which is then hydrolyzed to form ppGpp. {ECO:0000269|PubMed:14622409, ECO:0000269|PubMed:19460094}.; CATALYTIC ACTIVITY: ATP + GTP = AMP + gu…	eco:b2784	0.09	0.71354	0.749144
RF1	Cytoplasm.	FUNCTION: Peptide chain release factor 1 directs the termination of translation in response to the peptide chain termination codons UAG and UAA.; SUBCELLULAR LOCATION: Cytoplasm.; PTM: Methylated by PrmC. Methylation increases the termination efficiency of RF1. {ECO:0000269|PubMed:11118225, ECO:0000269|PubMed:11805295, ECO:0000269|PubMed:11847124}.; SIMILARITY: Belongs to the prokaryotic/mitochon…	eco:b1211	-0.13	0.63348	0.674709
RF2	Cytoplasm.	FUNCTION: Peptide chain release factor 2 directs the termination of translation in response to the peptide chain termination codons UGA and UAA.; SUBCELLULAR LOCATION: Cytoplasm.; PTM: Methylated by PrmC. Methylation increases the termination efficiency of RF2. Is absent when the factor is overproduced. {ECO:0000269|PubMed:11118225, ECO:0000269|PubMed:11805295, ECO:0000269|PubMed:11847124}.; MISC…	eco:b2891	0.62	9.409e-07	5.15767e-05
RF3	Cytoplasm.	FUNCTION: Increases the formation of ribosomal termination complexes and stimulates activities of RF-1 and RF-2. It binds guanine nucleotides and has strong preference for UGA stop codons. It may interact directly with the ribosome. The stimulation of RF- 1 and RF-2 is significantly reduced by GTP and GDP, but not by GMP.; INTERACTION: P0A796:pfkA; NbExp=1; IntAct=EBI-556252, EBI-554405;; SUBCELL…	eco:b4375	0.18	0.029836	0.0474801
RHLB	Cytoplasm {ECO:0000255|HAMAP-Rule:MF_00661,	FUNCTION: DEAD-box RNA helicase involved in RNA degradation. Has RNA-dependent ATPase activity and unwinds double-stranded RNA. {ECO:0000255|HAMAP-Rule:MF_00661, ECO:0000269|PubMed:12181321, ECO:0000269|PubMed:8610017, ECO:0000269|PubMed:9732274}.; CATALYTIC ACTIVITY: ATP + H(2)O = ADP + phosphate. {ECO:0000255|HAMAP-Rule:MF_00661, ECO:0000269|PubMed:8610017, ECO:0000269|PubMed:9732274}.; ENZYME …	eco:b3780	-0.38	0.00070448	0.00239709
RHLE	Cytoplasm {ECO:0000255|HAMAP-Rule:MF_00968,	FUNCTION: DEAD-box RNA helicase involved in ribosome assembly. Has RNA-dependent ATPase activity and unwinds double-stranded RNA. May play a role in the interconversion of ribosomal RNA-folding intermediates that are further processed by DeaD or SrmB during ribosome maturation. {ECO:0000255|HAMAP-Rule:MF_00968, ECO:0000269|PubMed:15196029, ECO:0000269|PubMed:18083833}.; CATALYTIC ACTIVITY: ATP + …	eco:b0797	0.23	0.0051209	0.0109084
RHO	n.a.	FUNCTION: Facilitates transcription termination by a mechanism that involves Rho binding to the nascent RNA, activation of Rho's RNA-dependent ATPase activity, and release of the mRNA from the DNA template. RNA-dependent NTPase which utilizes all four ribonucleoside triphosphates as substrates. {ECO:0000269|PubMed:1716628, ECO:0000269|PubMed:2461932}.; ENZYME REGULATION: ATPase activity is inhibi…	eco:b3783	0.19	0.003603	0.00821835
RIBB	Cell membrane {ECO:0000305}; Peripheral	FUNCTION: Catalyzes the conversion of D-ribulose 5-phosphate to formate and 3,4-dihydroxy-2-butanone 4-phosphate.; CATALYTIC ACTIVITY: D-ribulose 5-phosphate = formate + L-3,4- dihydroxybutan-2-one 4-phosphate.; COFACTOR: Name=Mg(2+); Xref=ChEBI:CHEBI:18420; Evidence={ECO:0000269|PubMed:11687623}; Name=Mn(2+); Xref=ChEBI:CHEBI:29035; Evidence={ECO:0000269|PubMed:11687623}; Note=Binds 2 divalent m…	eco:b3041	0.95	0.00065651	0.00230225
RIBF	n.a.	CATALYTIC ACTIVITY: ATP + riboflavin = ADP + FMN.; CATALYTIC ACTIVITY: ATP + FMN = diphosphate + FAD.; PATHWAY: Cofactor biosynthesis; FAD biosynthesis; FAD from FMN: step 1/1.; PATHWAY: Cofactor biosynthesis; FMN biosynthesis; FMN from riboflavin (ATP route): step 1/1.; INTERACTION: P0AFG8:aceE; NbExp=1; IntAct=EBI-542969, EBI-542683;; SIMILARITY: Belongs to the RibF family. {ECO:0000305}.	eco:b0025	-0.56	0.33338	0.390142
RIDA	Cytoplasm {ECO:0000305}.	FUNCTION: Accelerates the release of ammonia from reactive enamine/imine intermediates of the PLP-dependent threonine dehydratase (IlvA) in the low water environment of the cell. It catalyzes the deamination of enamine/imine intermediates to yield 2-ketobutyrate and ammonia. It is required for the detoxification of reactive intermediates of IlvA due to their highly nucleophilic abilities. Involve…	eco:b4243	-1.1	0.00098252	0.00306963
RIHA	n.a.	FUNCTION: Hydrolyzes with equal efficiency cytidine or uridine to ribose and cytosine or uracil, respectively.; ENZYME REGULATION: Subject to catabolite repression.; MISCELLANEOUS: Strictly specific for ribonucleosides.; SIMILARITY: Belongs to the IUNH family. RihA subfamily. {ECO:0000305}.	eco:b0651	-1.91	0.00062162	0.00220956
RIHC	n.a.	FUNCTION: Hydrolyzes both purine and pyrimidine ribonucleosides with a broad-substrate specificity with decreasing activity in the order uridine, xanthosine, inosine, adenosine, cytidine, guanosine.; ENZYME REGULATION: Subject to catabolite repression.; MISCELLANEOUS: Strictly specific for ribonucleosides.; SIMILARITY: Belongs to the IUNH family. RihC subfamily. {ECO:0000305}.	eco:b0030	-2.59	0.029239	0.0468096
RIMM	Cytoplasm {ECO:0000269|PubMed:11514519}.	FUNCTION: An accessory protein needed during the final step in assembly of the 30S ribosomal subunit, probably for assembly of the head region (also called the 3' domain). It may act while Era is associated and after RimM in 30S subunit assembly. Interacts with S19. Essential for efficient processing of 16S rRNA; a deletion mutant accumulates 17S rRNA. May be needed both before and after RbfA dur…	eco:b2608	-0.14	0.26106	0.314064
RIMO	Cytoplasm {ECO:0000305}.	FUNCTION: Catalyzes the methylthiolation of the residue Asp-89 of ribosomal protein S12. {ECO:0000269|PubMed:18252828, ECO:0000269|PubMed:21169565}.; CATALYTIC ACTIVITY: L-aspartate-[ribosomal protein S12] + sulfur- (sulfur carrier) + 2 S-adenosyl-L-methionine = 3-methylthio-L- aspartate-[ribosomal protein S12] + S-adenosyl-L-homocysteine + (sulfur carrier) + L-methionine + 5'-deoxyadenosine. {EC…	eco:b0835	0.61	0.0021557	0.00549052
RIR1	n.a.	FUNCTION: Provides the precursors necessary for DNA synthesis. Catalyzes the biosynthesis of deoxyribonucleotides from the corresponding ribonucleotides. R1 contains the binding sites for both substrates and allosteric effectors and carries out the actual reduction of the ribonucleotide. It also provides redox- active cysteines.; CATALYTIC ACTIVITY: 2'-deoxyribonucleoside diphosphate + thioredoxi…	eco:b2234	0.58	0.000163056	0.000898988
RIR2	n.a.	FUNCTION: Provides the precursors necessary for DNA synthesis. Catalyzes the biosynthesis of deoxyribonucleotides from the corresponding ribonucleotides. R2 contains the tyrosyl radical required for catalysis.; CATALYTIC ACTIVITY: 2'-deoxyribonucleoside diphosphate + thioredoxin disulfide + H(2)O = ribonucleoside diphosphate + thioredoxin. {ECO:0000255|PROSITE-ProRule:PRU10014}.; COFACTOR: Name=F…	eco:b2235	0.14	0.4035	0.458664
RISA	n.a.	FUNCTION: Catalyzes the dismutation of two molecules of 6,7- dimethyl-8-ribityllumazine, resulting in the formation of riboflavin and 5-amino-6-(D-ribitylamino)uracil. {ECO:0000269|PubMed:9022701}.; CATALYTIC ACTIVITY: 2 6,7-dimethyl-8-(1-D-ribityl)lumazine = riboflavin + 4-(1-D-ribitylamino)-5-amino-2,6-dihydroxypyrimidine. {ECO:0000269|PubMed:9022701}.; PATHWAY: Cofactor biosynthesis; riboflavi…	eco:b1662	-0.53	0.00101643	0.00312761
RISB	n.a.	FUNCTION: Catalyzes the formation of 6,7-dimethyl-8- ribityllumazine by condensation of 5-amino-6-(D- ribitylamino)uracil with 3,4-dihydroxy-2-butanone 4-phosphate. This is the penultimate step in the biosynthesis of riboflavin. {ECO:0000269|PubMed:8969176}.; CATALYTIC ACTIVITY: 1-deoxy-L-glycero-tetrulose 4-phosphate + 5- amino-6-(D-ribitylamino)uracil = 6,7-dimethyl-8-(D- ribityl)lumazine + 2 H…	eco:b0415	0.4	0.124299	0.165571
RL1	n.a.	FUNCTION: One of the primary rRNA binding proteins, it binds very close to the 3'-end of the 23S rRNA. Forms part of the L1 stalk. It is often not seen in high-resolution crystal structures, but can be seen in cryo_EM and 3D reconstruction models. These indicate that the distal end of the stalk moves by approximately 20 angstroms (PubMed:12859903). This stalk movement is thought to be coupled to …	eco:b3984	0.35	0.00121899	0.00353569
RL10	n.a.	FUNCTION: Forms part of the ribosomal stalk, playing a central role in the interaction of the ribosome with GTP-bound translation factors. {ECO:0000269|PubMed:15923259}.; FUNCTION: Protein L10 is also a translational repressor protein. It controls the translation of the rplJL-rpoBC operon by binding to its mRNA. {ECO:0000269|PubMed:2448482}.; SUBUNIT: Part of the ribosomal stalk of the 50S riboso…	eco:b3985	0.38	0.0020636	0.00535912
RL11	n.a.	FUNCTION: Forms part of the ribosomal stalk which helps the ribosome interact with GTP-bound translation factors.; SUBUNIT: Part of the ribosomal stalk of the 50S ribosomal subunit. Interacts with L10 and the large rRNA to form the base of the stalk. L10 forms an elongated spine to which 2 L12 dimers bind in a sequential fashion forming a pentameric L10(L12)2(L12)2 complex. {ECO:0000269|PubMed:15…	eco:b3983	0.33	4.0094e-05	0.000397729
RL13	n.a.	FUNCTION: This protein is one of the early assembly proteins of the 50S ribosomal subunit, although it is not seen to bind rRNA by itself. It is important during the early stages of 50S assembly. {ECO:0000269|PubMed:3298242}.; SUBUNIT: Part of the 50S ribosomal subunit.; MASS SPECTROMETRY: Mass=16018.0; Method=MALDI; Range=1-142; Evidence={ECO:0000269|PubMed:10094780};; SIMILARITY: Belongs to the…	eco:b3231	0.38	2.2637e-06	6.86434e-05
RL14	n.a.	FUNCTION: This protein binds directly to 23S ribosomal RNA. In the E.coli 70S ribosome it has been modeled to make two contacts with the 16S rRNA of the 30S subunit, forming part of bridges B5 and B8, connecting the 2 subunits (PubMed:12809609). Although the protein undergoes significant rotation during the transition from an initiation to and EF-G bound state, the bridges remain stable. In the 3…	eco:b3310	0.29	0.00092423	0.00294099
RL15	n.a.	FUNCTION: This protein binds the 5S rRNA. It is required for the late stages of subunit assembly, and is essential for 5S rRNA assembly onto the ribosome. {ECO:0000269|PubMed:3298242}.; SUBUNIT: Part of the 50S ribosomal subunit. Contacts the 5S rRNA. {ECO:0000269|PubMed:3298242}.; INTERACTION: P36979:rlmN; NbExp=3; IntAct=EBI-543017, EBI-559071;; MASS SPECTROMETRY: Mass=14980.1; Method=MALDI; Ra…	eco:b3301	0.29	0.0088804	0.0174394
RL16	n.a.	FUNCTION: This protein binds directly to 23S ribosomal RNA and is located at the A site of the peptidyltransferase center. It contacts the A and P site tRNAs. It has an essential role in subunit assembly, which is not well understood. {ECO:0000269|PubMed:3298242, ECO:0000269|PubMed:8524654}.; SUBUNIT: Part of the 50S ribosomal subunit. Cross-links to the A and P site tRNAs. {ECO:0000269|PubMed:85…	eco:b3313	0.21	0.026322	0.042737
RL17	n.a.	FUNCTION: Requires L15 for assembly into the 50S subunit. {ECO:0000269|PubMed:3298242}.; SUBUNIT: Part of the 50S ribosomal subunit. Contacts protein L32. {ECO:0000269|PubMed:2665813}.; MASS SPECTROMETRY: Mass=14364.7; Method=MALDI; Range=1-127; Evidence={ECO:0000269|PubMed:10094780};; SIMILARITY: Belongs to the ribosomal protein L17P family. {ECO:0000255|HAMAP-Rule:MF_01368}.	eco:b3294	-0.02	0.47646	0.529343
RL18	n.a.	FUNCTION: This is one of the proteins that mediates the attachment of the 5S rRNA subcomplex onto the large ribosomal subunit where it forms part of the central protuberance. Binds stably to 5S rRNA; increases binding abilities of L5 in a cooperative fashion; both proteins together confer 23S rRNA binding. The 5S rRNA and some of its associated proteins might help stabilize positioning of ribosom…	eco:b3304	0.37	0.00180267	0.00477091
RL19	n.a.	FUNCTION: This protein is located at the 30S-50S ribosomal subunit interface. In the 70S ribosome it has been modeled to make two contacts with the 16S rRNA of the 30S subunit forming part of bridges B6 and B8 (PubMed:12809609). In the 3.5 A resolved structures L14 and L19 interact and together make contact with the 16S rRNA (PubMed:16272117). The protein conformation is quite different between t…	eco:b2606	0.33	8.1797e-05	0.000595279
RL2	n.a.	FUNCTION: One of the primary rRNA binding proteins. Located near the base of the L1 stalk, it is probably also mobile. Required for association of the 30S and 50S subunits to form the 70S ribosome, for tRNA binding and peptide bond formation. It has been suggested to have peptidyltransferase activity; this is highly controversial. {ECO:0000269|PubMed:10756104, ECO:0000269|PubMed:11013226, ECO:000…	eco:b3317	0.19	0.005621	0.0117076
RL20	n.a.	FUNCTION: One of the primary rRNA binding proteins, it binds close to the 5'-end of the 23S rRNA. It is important during the early stages of 50S assembly. {ECO:0000269|PubMed:3298242}.; SUBUNIT: Part of the 50S ribosomal subunit. Contacts L21 (PubMed:2665813). {ECO:0000269|PubMed:2665813}.; MASS SPECTROMETRY: Mass=13366.9; Method=MALDI; Range=2-118; Evidence={ECO:0000269|PubMed:10094780};; SIMILA…	eco:b1716	0.33	0.0068981	0.0139999
RL21	n.a.	FUNCTION: This protein binds to 23S rRNA in the presence of protein L20. {ECO:0000269|PubMed:2665813, ECO:0000269|PubMed:6170935}.; SUBUNIT: Part of the 50S ribosomal subunit. Contacts protein L20. {ECO:0000269|PubMed:2665813, ECO:0000269|PubMed:6170935}.; MASS SPECTROMETRY: Mass=11562.7; Method=MALDI; Range=1-103; Evidence={ECO:0000269|PubMed:10094780};; SIMILARITY: Belongs to the ribosomal prot…	eco:b3186	0.4	0.050205	0.0735246
RL22	n.a.	FUNCTION: This protein binds specifically to 23S rRNA; its binding is stimulated by other ribosomal proteins, e.g. L4, L17, and L20. It is important during the early stages of 50S assembly. It makes multiple contacts with different domains of the 23S rRNA in the assembled 50S subunit and ribosome. {ECO:0000269|PubMed:7766155}.; FUNCTION: The globular domain of the protein is one of the proteins t…	eco:b3315	0.32	0.0122187	0.0225761
RL23	n.a.	FUNCTION: One of the early assembly proteins, it binds 23S rRNA; is essential for growth. One of the proteins that surround the polypeptide exit tunnel on the outside of the subunit. Acts as the docking site for trigger factor (PubMed:12226666) for Ffh binding to the ribosome (SRP54, PubMed:12756233 and PubMed:12702815) and to nascent polypeptide chains (PubMed:12756233). {ECO:0000269|PubMed:1222…	eco:b3318	0.41	0.0032024	0.00746985
RL24	n.a.	FUNCTION: One of two assembly initiator proteins, it binds directly to the 5'-end of the 23S rRNA, where it nucleates assembly of the 50S subunit. It is not thought to be involved in the functions of the mature 50S subunit in vitro. {ECO:0000269|PubMed:3298242, ECO:0000269|PubMed:357435, ECO:0000269|PubMed:6760192}.; FUNCTION: One of the proteins that surrounds the polypeptide exit tunnel on the …	eco:b3309	0.4	0.0014387	0.00403071
RL25	n.a.	FUNCTION: This is one of the proteins that binds to the 5S RNA in the ribosome where it forms part of the central protuberance. Binds to the 5S rRNA independently of L5 and L18. Not required for binding of the 5S rRNA/L5/L18 subcomplex to 23S rRNA. {ECO:0000269|PubMed:3298242, ECO:0000269|PubMed:354687, ECO:0000269|PubMed:8925931}.; SUBUNIT: Part of the 50S ribosomal subunit; part of the 5S rRNA/…	eco:b2185	-0.08	0.46926	0.521906
RL27	n.a.	SUBUNIT: Part of the 50S ribosomal subunit, cross-links to the 23S rRNA. Cross-links to the A and P site tRNAs. {ECO:0000269|PubMed:6170935, ECO:0000269|PubMed:7556101, ECO:0000269|PubMed:8524654}.; INTERACTION: Q46864:mqsA; NbExp=2; IntAct=EBI-546875, EBI-1120353;; MASS SPECTROMETRY: Mass=8993.5; Method=MALDI; Range=2-85; Evidence={ECO:0000269|PubMed:10094780};; SIMILARITY: Belongs to the riboso…	eco:b3185	0.01	0.55822	0.606454
RL28	n.a.	INTERACTION: P0A7N4:rpmF; NbExp=2; IntAct=EBI-543024, EBI-1112732;; MASS SPECTROMETRY: Mass=8875.0; Method=MALDI; Range=2-78; Evidence={ECO:0000269|PubMed:10094780};; SIMILARITY: Belongs to the ribosomal protein L28P family. {ECO:0000305}.	eco:b3637	0.06	0.6415	0.682545
RL29	n.a.	FUNCTION: Binds 23S rRNA. It is not essential for growth. {ECO:0000269|PubMed:12226666, ECO:0000269|PubMed:6170935}.; FUNCTION: One of the proteins that surrounds the polypeptide exit tunnel on the outside of the subunit. Contacts trigger factor (PubMed:12226666). {ECO:0000269|PubMed:12226666}.; SUBUNIT: Part of the 50s ribosomal subunit. Contacts protein L23 (PubMed:2665813), trigger factor (Pub…	eco:b3312	0.9	0.0171153	0.029757
RL3	n.a.	FUNCTION: One of two assembly initiator proteins, it binds directly near the 3'-end of the 23S rRNA, where it nucleates assembly of the 50S subunit. {ECO:0000269|PubMed:3298242, ECO:0000269|PubMed:6760192}.; SUBUNIT: Part of the 50S ribosomal subunit. Forms a cluster with proteins L14 and L19.; PTM: Methylated by PrmB. {ECO:0000269|PubMed:11847124}.; MASS SPECTROMETRY: Mass=22257.2; Method=MALDI;…	eco:b3320	0.34	3.7666e-05	0.000397729
RL30	n.a.	SUBUNIT: Part of the 50S ribosomal subunit.; MASS SPECTROMETRY: Mass=6410.3; Method=MALDI; Range=2-59; Evidence={ECO:0000269|PubMed:10094780};; MISCELLANEOUS: This protein is located near the guanosine triphosphatase center of the 50S subunit.; SIMILARITY: Belongs to the ribosomal protein L30P family. {ECO:0000255|HAMAP-Rule:MF_01371}.	eco:b3302	-0.32	0.0076354	0.0152856
RL31	n.a.	FUNCTION: Binds the 23S rRNA. {ECO:0000250}.; COFACTOR: Name=Zn(2+); Xref=ChEBI:CHEBI:29105; Evidence={ECO:0000269|PubMed:22196016}; Note=Binds 1 zinc ion per subunit. Only 1 ligand appears to be Cys, the other are thought to be His and either backbone amides or solvent (PubMed:22196016). {ECO:0000269|PubMed:22196016};; SUBUNIT: Part of the 50S ribosomal subunit.; PTM: Proteolytically cleaved by …	eco:b3936	0.52	0.2282	0.280855
RL32	n.a.	SUBUNIT: Part of the 50S ribosomal subunit. Contacts L17 (PubMed:2665813). {ECO:0000269|PubMed:2665813}.; INTERACTION: P0A7M2:rpmB; NbExp=2; IntAct=EBI-1112732, EBI-543024;; MASS SPECTROMETRY: Mass=6315.1; Method=MALDI; Range=2-57; Evidence={ECO:0000269|PubMed:10094780};; SIMILARITY: Belongs to the ribosomal protein L32P family. {ECO:0000305}.	eco:b1089	-1.78	0.00022048	0.00106721
RL33	n.a.	SUBUNIT: Part of the 50S ribosomal subunit. Cross-links to the P and E site tRNAs. {ECO:0000269|PubMed:8524654}.; MASS SPECTROMETRY: Mass=6254.1; Method=MALDI; Range=2-55; Evidence={ECO:0000269|PubMed:10094780};; MISCELLANEOUS: Surface exposed on the 50S subunit.; SIMILARITY: Belongs to the ribosomal protein L33P family. {ECO:0000305}.	eco:b3636	-0.3	0.0045023	0.00979168
RL35	n.a.	MASS SPECTROMETRY: Mass=7158.0; Method=MALDI; Range=2-65; Evidence={ECO:0000269|PubMed:10094780};; SIMILARITY: Belongs to the ribosomal protein L35P family. {ECO:0000305}.; SEQUENCE CAUTION: Sequence=V00291; Type=Frameshift; Positions=6; Evidence={ECO:0000305};	eco:b1717	-2.78	0.000184023	0.000963085
RL4	n.a.	FUNCTION: One of the primary rRNA binding proteins, this protein initially binds near the 5'-end of the 23S rRNA. It is important during the early stages of 50S assembly. It makes multiple contacts with different domains of the 23S rRNA in the assembled 50S subunit and ribosome. {ECO:0000269|PubMed:2442760, ECO:0000269|PubMed:3298242}.; FUNCTION: Protein L4 is a both a transcriptional repressor a…	eco:b3319	0.31	0.00025881	0.00118068
RL5	n.a.	FUNCTION: This is 1 of the proteins that binds and probably mediates the attachment of the 5S RNA into the large ribosomal subunit, where it forms part of the central protuberance. Its 5S rRNA binding is significantly enhanced in the presence of L18. {ECO:0000269|PubMed:354687, ECO:0000269|PubMed:7038683, ECO:0000269|PubMed:8925931}.; FUNCTION: In the 70S ribosome in the initiation state (PubMed:…	eco:b3308	0.25	0.037138	0.0563907
RL6	n.a.	FUNCTION: This protein binds directly to at least 2 domains of the 23S ribosomal RNA, thus is important in its secondary structure. It is located near the subunit interface in the base of the L7/L12 stalk, and near the tRNA binding site of the peptidyltransferase center. {ECO:0000269|PubMed:6170935}.; FUNCTION: Gentamicin-resistant mutations in this protein affect translation fidelity. {ECO:00002…	eco:b3305	0.31	3.9759e-05	0.000397729
RL7	n.a.	FUNCTION: The binding site for several of the GTPase factors involved in protein synthesis (IF-2, EF-Tu, EF-G and RF3). Is thus essential for accurate translation. Deletion of 1 of the L12 dimers from the ribosome (by deleting the binding site on L10) leads to decreased IF-2 association with the 70S ribosome and decreased stimulation of the GTPase activity of EF-G. {ECO:0000269|PubMed:15989950, E…	eco:b3986	0.73	0.051285	0.0747876
RL9	n.a.	FUNCTION: One of the primary rRNA binding proteins, it binds very close to the 3' end of the 23S rRNA. {ECO:0000269|PubMed:3298242}.; SUBUNIT: Part of the 50S ribosomal subunit.; MASS SPECTROMETRY: Mass=15769.7; Method=MALDI; Range=1-149; Evidence={ECO:0000269|PubMed:10094780};; SIMILARITY: Belongs to the ribosomal protein L9P family. {ECO:0000305}.	eco:b4203	0.33	0.002559	0.00622247
RLMB	Cytoplasm {ECO:0000305}.	FUNCTION: Specifically methylates the ribose of guanosine 2251 in 23S rRNA. {ECO:0000269|PubMed:11698387}.; CATALYTIC ACTIVITY: S-adenosyl-L-methionine + guanosine(2251) in 23S rRNA = S-adenosyl-L-homocysteine + 2'-O-methylguanosine(2251) in 23S rRNA. {ECO:0000269|PubMed:11698387}.; SUBUNIT: Homodimer. {ECO:0000269|PubMed:12377117}.; SUBCELLULAR LOCATION: Cytoplasm {ECO:0000305}.; SIMILARITY: Bel…	eco:b4180	0.06	0.84656	0.867965
RLME	Cytoplasm {ECO:0000305}.	FUNCTION: Specifically methylates the uridine in position 2552 of 23S rRNA at the 2'-O position of the ribose in the fully assembled 50S ribosomal subunit. {ECO:0000269|PubMed:10748051}.; CATALYTIC ACTIVITY: S-adenosyl-L-methionine + uridine(2552) in 23S rRNA = S-adenosyl-L-homocysteine + 2'-O-methyluridine(2552) in 23S rRNA. {ECO:0000269|PubMed:10748051}.; COFACTOR: Name=Mg(2+); Xref=ChEBI:CHEBI…	eco:b3179	0.67	0.0021769	0.00551446
RLMI	Cytoplasm {ECO:0000305}.	FUNCTION: Specifically methylates the cytosine at position 1962 (m5C1962) of 23S rRNA. Methylation occurs before assembly of 23S rRNA into 50S subunits. {ECO:0000269|PubMed:18786544}.; CATALYTIC ACTIVITY: S-adenosyl-L-methionine + cytosine(1962) in 23S rRNA = S-adenosyl-L-homocysteine + 5-methylcytosine(1962) in 23S rRNA. {ECO:0000269|PubMed:18786544}.; SUBUNIT: Homodimer. {ECO:0000269|PubMed:187…	eco:b0967	0.16	0.26292	0.315933
RLMJ	n.a.	FUNCTION: Specifically methylates the adenine in position 2030 of 23S rRNA. Nascent 23S rRNA seems to be the natural substrate. Appears to be not necessary for ribosome assembly. Seems to be required for the utilization of extracellular DNA as the sole source of carbon and energy. {ECO:0000255|HAMAP-Rule:MF_00934, ECO:0000269|PubMed:16707682, ECO:0000269|PubMed:22847818, ECO:0000269|PubMed:239459…	eco:b3499	0.11	0.21214	0.262565
RLMKL	Cytoplasm {ECO:0000305}.	FUNCTION: Specifically methylates the guanine in position 2445 (m2G2445) and the guanine in position 2069 (m7G2069) of 23S rRNA. Methylation occurs before assembly of 23S rRNA into 50S subunits. {ECO:0000269|PubMed:17010378, ECO:0000269|PubMed:22210896, ECO:0000269|PubMed:22362734}.; CATALYTIC ACTIVITY: S-adenosyl-L-methionine + guanine(2445) in 23S rRNA = S-adenosyl-L-homocysteine + N(2)-methylg…	eco:b0948	-0.1	0.68152	0.718453
RLMM	Cytoplasm {ECO:0000305}.	FUNCTION: Catalyzes the 2'-O-methylation at nucleotide C2498 in 23S rRNA. Modifies C2498 in naked 23S rRNA, but not in assembled 50S subunits or ribosomes. {ECO:0000269|PubMed:19400805, ECO:0000269|PubMed:22923526}.; CATALYTIC ACTIVITY: S-adenosyl-L-methionine + cytidine(2498) in 23S rRNA = S-adenosyl-L-homocysteine + 2'-O-methylcytidine(2498) in 23S rRNA. {ECO:0000269|PubMed:19400805, ECO:000026…	eco:b2806	0.61	0.00130331	0.00370169
RLMN	Cytoplasm {ECO:0000305}.	FUNCTION: Specifically methylates position 2 of adenine 2503 in 23S rRNA and position 2 of adenine 37 in tRNAs. m2A2503 modification seems to play a crucial role in the proofreading step occurring at the peptidyl transferase center and thus would serve to optimize ribosomal fidelity. Unmodified tRNA is not a suitable substrate for RlmN, which suggests that RlmN works in a late step during tRNA ma…	eco:b2517	0.6	7.6864e-05	0.000581868
RLPA	Cell membrane {ECO:0000305}; Lipid-anchor	SUBCELLULAR LOCATION: Cell membrane {ECO:0000305}; Lipid-anchor {ECO:0000305|PubMed:3316191}. Note=Localizes at the septal ring. Is also associated with some other structures/complexes along the cell cylinder. {ECO:0000269|PubMed:19684127, ECO:0000269|PubMed:19880599}.; DOMAIN: The SPOR domain binds septal peptidoglycans and is required to target RlpA to the septal ring. {ECO:0000269|PubMed:19880…	eco:b0633	-0.47	0.027925	0.0449854
RLUB	n.a.	FUNCTION: Responsible for synthesis of pseudouridine from uracil- 2605 in 23S ribosomal RNA. {ECO:0000269|PubMed:11720289}.; CATALYTIC ACTIVITY: 23S rRNA uridine(2605) = 23S rRNA pseudouridine(2605). {ECO:0000269|PubMed:11720289}.; INTERACTION: P02359:rpsG; NbExp=3; IntAct=EBI-561550, EBI-543074; P21507:srmB; NbExp=4; IntAct=EBI-561550, EBI-546628;; SIMILARITY: Belongs to the pseudouridine syntha…	eco:b1269	-0.29	0.0034188	0.0078503
RLUD	n.a.	FUNCTION: Responsible for synthesis of pseudouridine from uracil at positions 1911, 1915 and 1917 in 23S ribosomal RNA. Isomerization occurs as a late step during the assembly of the large ribosomal subunit. {ECO:0000269|PubMed:11087118, ECO:0000269|PubMed:17937767}.; CATALYTIC ACTIVITY: 23S rRNA uridine(1911)/uridine(1915)/uridine(1917) = 23S rRNA pseudouridine(1911)/pseudouridine(1915)/pseudour…	eco:b2594	-1.83	0.0021568	0.00549052
RLUF	n.a.	FUNCTION: Responsible for synthesis of pseudouridine from uracil- 2604 in 23S ribosomal RNA. Can, to a small extent, also react with uracil-2605. {ECO:0000269|PubMed:11720289}.; CATALYTIC ACTIVITY: 23S rRNA uridine(2604) = 23S rRNA pseudouridine(2604). {ECO:0000269|PubMed:11720289, ECO:0000269|PubMed:19298824}.; SUBUNIT: Monomer. {ECO:0000269|PubMed:16712869, ECO:0000269|PubMed:19298824}.; SIMILA…	eco:b4022	-0.62	0.041661	0.062613
RMLA1	n.a.	FUNCTION: Catalyzes the formation of dTDP-glucose, from dTTP and glucose 1-phosphate, as well as its pyrophosphorolysis. {ECO:0000269|PubMed:11697907}.; CATALYTIC ACTIVITY: dTTP + alpha-D-glucose 1-phosphate = diphosphate + dTDP-alpha-D-glucose. {ECO:0000269|PubMed:11697907}.; COFACTOR: Name=Mg(2+); Xref=ChEBI:CHEBI:18420; Evidence={ECO:0000269|PubMed:11697907}; Note=Binds 1 Mg(2+) ion per subuni…	eco:b2039	-0.85	0.0021354	0.00548354
RMLB1	n.a.	FUNCTION: Catalyzes the dehydration of dTDP-D-glucose to form dTDP-6-deoxy-D-xylo-4-hexulose via a three-step process involving oxidation, dehydration and reduction. {ECO:0000250|UniProtKB:P27830}.; CATALYTIC ACTIVITY: dTDP-alpha-D-glucose = dTDP-4-dehydro-6-deoxy- alpha-D-glucose + H(2)O. {ECO:0000250|UniProtKB:P27830}.; COFACTOR: Name=NAD(+); Xref=ChEBI:CHEBI:57540; Evidence={ECO:0000250|UniPro…	eco:b2041	-0.48	0.0033028	0.00765211
RMLB2	n.a.	FUNCTION: Catalyzes the dehydration of dTDP-D-glucose to form dTDP-6-deoxy-D-xylo-4-hexulose via a three-step process involving oxidation, dehydration and reduction. {ECO:0000269|PubMed:11380254, ECO:0000269|PubMed:11601973, ECO:0000269|PubMed:7559340}.; CATALYTIC ACTIVITY: dTDP-alpha-D-glucose = dTDP-4-dehydro-6-deoxy- alpha-D-glucose + H(2)O. {ECO:0000269|PubMed:11380254, ECO:0000269|PubMed:116…	eco:b3788	0.84	0.032576	0.0502782
RMLD	n.a.	FUNCTION: Catalyzes the reduction of dTDP-6-deoxy-L-lyxo-4- hexulose to yield dTDP-L-rhamnose. RmlD uses NADH and NADPH nearly equally well (By similarity). {ECO:0000250}.; CATALYTIC ACTIVITY: dTDP-beta-L-rhamnose + NADP(+) = dTDP-4- dehydro-beta-L-rhamnose + NADPH.; COFACTOR: Name=Mg(2+); Xref=ChEBI:CHEBI:18420; Evidence={ECO:0000250}; Note=Binds 1 Mg(2+) ion per monomer. {ECO:0000250};; PATHWAY…	eco:b2040	-0.1	0.33414	0.390588
RNB	Cytoplasm.	FUNCTION: Involved in mRNA degradation. Hydrolyzes single-stranded polyribonucleotides processively in the 3' to 5' direction. {ECO:0000269|PubMed:11948193}.; CATALYTIC ACTIVITY: Exonucleolytic cleavage in the 3'- to 5'- direction to yield nucleoside 5'-phosphates.; COFACTOR: Name=Mg(2+); Xref=ChEBI:CHEBI:18420; Evidence={ECO:0000269|PubMed:11948193};; ENZYME REGULATION: Stimulated by the presenc…	eco:b1286	0.08	0.030237	0.0477465
RNC	Cytoplasm {ECO:0000269|PubMed:4865702}.	FUNCTION: Digests double-stranded RNA formed within single-strand substrates, but not RNA-DNA hybrids. Involved in the processing of rRNA precursors, viral transcripts, some mRNAs and at least 1 tRNA (metY, a minor form of tRNA-init-Met). Cleaves the 30S primary rRNA transcript to yield the immediate precursors to the 16S and 23S rRNAs; cleavage can occur in assembled 30S, 50S and even 70S subuni…	eco:b2567	-0.05	0.22828	0.280855
RNE	Cytoplasm. Cell inner membrane; Peripheral	FUNCTION: Endoribonuclease that plays a central role in RNA processing and decay. Required for the maturation of 5S and 16S rRNAs and the majority of tRNAs. Also involved in the degradation of most mRNAs. Can also process other RNA species, such as RNAI, a molecule that controls the replication of ColE1 plasmid, and the cell division inhibitor DicF-RNA. It initiates the decay of RNAs by cutting t…	eco:b1084	-0.27	0.0049249	0.0106225
RNPH	n.a.	FUNCTION: Phosphorolytic exoribonuclease that removes nucleotide residues following the -CCA terminus of tRNA and adds nucleotides to the ends of RNA molecules by using nucleoside diphosphates as substrates. Also acts to regulate the attenuation of PyrE.; CATALYTIC ACTIVITY: tRNA(n+1) + phosphate = tRNA(n) + a nucleoside diphosphate.; SUBUNIT: Homodimer. {ECO:0000250}.; MISCELLANEOUS: The gene in…	n.a.	0.01	0.75734	0.788705
RNR	Cytoplasm {ECO:0000305}.	FUNCTION: 3'-5' exoribonuclease that releases 5'-nucleoside monophosphates and is involved in maturation of structured RNAs (rRNAs, tRNAs and SsrA/tmRNA). In stationary phase, involved in the post-transcriptional regulation of ompA mRNA stability. Shortens RNA processively to di- and trinucleotides. In vitro, exhibits helicase activity, which is independent of its RNase activity. Required for the…	eco:b4179	0.51	0.0033981	0.00782778
RNT	n.a.	FUNCTION: Trims short 3' overhangs of a variety of RNA species, leaving a one or two nucleotide 3' overhang. Responsible for the end-turnover of tRNA: specifically removes the terminal AMP residue from uncharged tRNA (tRNA-C-C-A). Also appears to be involved in tRNA biosynthesis, especially in strains lacking other exoribonucleases. {ECO:0000255|HAMAP-Rule:MF_00157, ECO:0000269|PubMed:12364334, E…	eco:b1652	-0.55	0.185962	0.23254
ROB	n.a.	FUNCTION: Binds to the right arm of the replication origin oriC of the chromosome. Rob binding may influence the formation of the nucleoprotein structure, required for oriC function in the initiation of replication.; SIMILARITY: Contains 1 HTH araC/xylS-type DNA-binding domain. {ECO:0000255|PROSITE-ProRule:PRU00593}.	eco:b4396	-1.12	6.1834e-05	0.000494521
RODZ	Cell inner membrane	FUNCTION: Cytoskeletal protein that is involved in cell-shape control through regulation of the length of the long axis. {ECO:0000269|PubMed:19008860}.; SUBCELLULAR LOCATION: Cell inner membrane {ECO:0000269|PubMed:19008860}; Single-pass type II membrane protein {ECO:0000269|PubMed:19008860}. Note=Forms helical filaments along the long axis of the cell.; DOMAIN: The helix-turn-helix (HTH) motif i…	eco:b2516	-0.1	0.20394	0.253328
RPE	n.a.	FUNCTION: Catalyzes the reversible epimerization of D-ribulose 5- phosphate to D-xylulose 5-phosphate. {ECO:0000269|PubMed:21402925}.; CATALYTIC ACTIVITY: D-ribulose 5-phosphate = D-xylulose 5- phosphate. {ECO:0000269|PubMed:21402925}.; COFACTOR: Name=Co(2+); Xref=ChEBI:CHEBI:48828; Evidence={ECO:0000269|PubMed:21402925}; Name=Fe(2+); Xref=ChEBI:CHEBI:29033; Evidence={ECO:0000269|PubMed:21402925}…	eco:b3386	-0.41	0.34388	0.401064
RPIA	n.a.	FUNCTION: Involved in the first step of the non-oxidative branch of the pentose phosphate pathway. It catalyzes the reversible conversion of ribose-5-phosphate to ribulose 5-phosphate. Can also act on D-ribose-5-diphosphate and D-ribose-5-triphosphate as substrate. {ECO:0000269|PubMed:1104357, ECO:0000269|PubMed:12517338, ECO:0000269|PubMed:4909663}.; CATALYTIC ACTIVITY: D-ribose 5-phosphate = D-…	eco:b2914	-0.33	0.0039772	0.00891412
RPOA	n.a.	FUNCTION: DNA-dependent RNA polymerase (RNAP) catalyzes the transcription of DNA into RNA using the four ribonucleoside triphosphates as substrates. This subunit plays an important role in subunit assembly since its dimerization is the first step in the sequential assembly of subunits to form the holoenzyme. {ECO:0000269|PubMed:1646077}.; CATALYTIC ACTIVITY: Nucleoside triphosphate + RNA(n) = dip…	eco:b3295	0.06	0.063442	0.0898471
RPOB	n.a.	FUNCTION: DNA-dependent RNA polymerase catalyzes the transcription of DNA into RNA using the four ribonucleoside triphosphates as substrates. {ECO:0000269|PubMed:1646077}.; CATALYTIC ACTIVITY: Nucleoside triphosphate + RNA(n) = diphosphate + RNA(n+1).; SUBUNIT: The RNAP catalytic core consists of 2 alpha, 1 beta, 1 beta' and 1 omega subunit. When a sigma factor is associated with the core the hol…	eco:b3987	0.36	0.00033507	0.00138738
RPOC	n.a.	FUNCTION: DNA-dependent RNA polymerase catalyzes the transcription of DNA into RNA using the four ribonucleoside triphosphates as substrates. {ECO:0000255|HAMAP-Rule:MF_01322, ECO:0000269|PubMed:1646077}.; CATALYTIC ACTIVITY: Nucleoside triphosphate + RNA(n) = diphosphate + RNA(n+1). {ECO:0000255|HAMAP-Rule:MF_01322}.; SUBUNIT: The RNAP catalytic core consists of 2 alpha, 1 beta, 1 beta' and 1 om…	eco:b3988	0.37	4.9063e-07	3.76639e-05
RPOD	Cytoplasm {ECO:0000255|HAMAP-Rule:MF_00963}.	FUNCTION: Sigma factors are initiation factors that promote the attachment of RNA polymerase to specific initiation sites and are then released. This sigma factor is the primary sigma factor during exponential growth. Preferentially transcribes genes associated with fast growth, such as ribosomal operons, other protein-synthesis related genes, rRNA- and tRNA-encoding genes and prfB. {ECO:0000255|…	eco:b3067	0.75	1.61864e-05	0.000294978
RPOH	Cytoplasm {ECO:0000255|HAMAP-Rule:MF_00961}.	FUNCTION: Sigma factors are initiation factors that promote the attachment of RNA polymerase to specific initiation sites and are then released. This sigma factor is involved in regulation of expression of heat shock genes. Intracellular concentration of free RpoH protein increases in response to heat shock, which causes association with RNA polymerase (RNAP) and initiation of transcription of he…	eco:b3461	6.01	0.05938	0.0850289
RPOZ	n.a.	FUNCTION: Promotes RNA polymerase assembly. Latches the N- and C- terminal regions of the beta' subunit thereby facilitating its interaction with the beta and alpha subunits.; CATALYTIC ACTIVITY: Nucleoside triphosphate + RNA(n) = diphosphate + RNA(n+1).; SUBUNIT: The RNAP catalytic core consists of 2 alpha, 1 beta, 1 beta' and 1 omega subunit. When a sigma factor is associated with the core the …	eco:b3649	0.59	0.0178612	0.0308975
RRAA	Cytoplasm {ECO:0000305}.	FUNCTION: Globally modulates RNA abundance by binding to RNase E (Rne) and regulating its endonucleolytic activity. Can modulate Rne action in a substrate-dependent manner by altering the composition of the degradosome. Modulates RNA-binding and helicase activities of the degradosome. {ECO:0000269|PubMed:13678585, ECO:0000269|PubMed:16725107, ECO:0000269|PubMed:16771842, ECO:0000269|PubMed:185105…	eco:b3929	-0.26	0.00074173	0.0024991
RRAB	Cytoplasm {ECO:0000255|HAMAP-Rule:MF_01888}.	FUNCTION: Globally modulates RNA abundance by binding to RNase E (Rne) and regulating its endonucleolytic activity. Can modulate Rne action in a substrate-dependent manner by altering the composition of the degradosome. {ECO:0000255|HAMAP-Rule:MF_01888, ECO:0000269|PubMed:16771842, ECO:0000269|PubMed:18510556}.; SUBUNIT: Interacts with the C-terminal region of Rne. {ECO:0000255|HAMAP-Rule:MF_0188…	eco:b4255	-0.17	0.66578	0.703298
RRF	Cytoplasm.	FUNCTION: Responsible for the release of ribosomes from messenger RNA at the termination of protein biosynthesis. May increase the efficiency of translation by recycling ribosomes from one round of translation to another.; INTERACTION: P0AD49:raiA; NbExp=4; IntAct=EBI-1114349, EBI-1129692; P0A8E1:ycfP; NbExp=2; IntAct=EBI-1114349, EBI-9129402;; SUBCELLULAR LOCATION: Cytoplasm.; SIMILARITY: Belong…	eco:b0172	-0.33	0.0025373	0.00619895
RS1	Cytoplasm {ECO:0000269|PubMed:342903}.	FUNCTION: Required for translation of most natural mRNAs except for leaderless mRNA (PubMed:9677288, PubMed:7003157, PubMed:12068815, PubMed:17376482, PubMed:24339747). Binds mRNA upstream of the Shine-Dalgarno (SD) sequence and helps it bind to the 30S ribosomal subunit; acts as an RNA chaperone to unfold structured mRNA on the ribosome but is not essential for mRNAs with strong SDs and little 5…	eco:b0911	0.24	0.0062397	0.0127895
RS10	n.a.	FUNCTION: Involved in the binding of tRNA to the ribosomes.; SUBUNIT: Part of the 30S ribosomal subunit. {ECO:0000250}.; INTERACTION: P0A780:nusB; NbExp=5; IntAct=EBI-544602, EBI-555387; P0AA43:rsuA; NbExp=2; IntAct=EBI-544602, EBI-557810;; MASS SPECTROMETRY: Mass=11734.5; Method=MALDI; Range=1-103; Evidence={ECO:0000269|PubMed:10094780};; SIMILARITY: Belongs to the ribosomal protein S10P family.…	eco:b3321	0.38	0.00050051	0.00188568
RS11	n.a.	FUNCTION: Located on the platform of the 30S subunit, it bridges several disparate RNA helices of the 16S rRNA. Forms part of the Shine-Dalgarno cleft in the 70S ribosome (By similarity). {ECO:0000250}.; SUBUNIT: Part of the 30S ribosomal subunit. Interacts with proteins S7 and S18 (By similarity). Cross-links to IF-3. {ECO:0000250}.; MASS SPECTROMETRY: Mass=13727.7; Method=MALDI; Range=2-129; Ev…	eco:b3297	0.14	0.054361	0.0786062
RS12	n.a.	FUNCTION: With S4 and S5 plays an important role in translational accuracy.; FUNCTION: Interacts with and stabilizes bases of the 16S rRNA that are involved in tRNA selection in the A site and with the mRNA backbone. Located at the interface of the 30S and 50S subunits, it traverses the body of the 30S subunit contacting proteins on the other side and probably holding the rRNA structure together.…	eco:b3342	-0.33	0.3235	0.380306
RS13	n.a.	FUNCTION: Located at the top of the head of the 30S subunit, it contacts several helices of the 16S rRNA. {ECO:0000269|PubMed:15308780}.; FUNCTION: In the E.coli 70S ribosome in the initiation state (PubMed:12809609) was modeled to contact the 23S rRNA (bridge B1a) and protein L5 of the 50S subunit (bridge B1b), connecting the 2 subunits; bridge B1a is broken in the model with bound EF-G, while t…	eco:b3298	-0.04	0.31954	0.37608
RS14	n.a.	FUNCTION: Binds 16S rRNA, required for the assembly of 30S particles and may also be responsible for determining the conformation of the 16S rRNA at the A site.; SUBUNIT: Part of the 30S ribosomal subunit. Contacts proteins S3 and S10 (By similarity). {ECO:0000250}.; MASS SPECTROMETRY: Mass=11449.3; Method=MALDI; Range=2-101; Evidence={ECO:0000269|PubMed:10094780};; SIMILARITY: Belongs to the rib…	eco:b3307	0.11	0.030302	0.0477697
RS15	n.a.	FUNCTION: One of the primary rRNA binding proteins, it binds directly to 16S rRNA where it helps nucleate assembly of the platform of the 30S subunit by binding and bridging several RNA helices of the 16S rRNA (PubMed:12809609, PubMed:16272117). Binds to its own mRNA, stabilizing it 5-UTR and preventing its translation (PubMed:24339747). {ECO:0000269|PubMed:12809609, ECO:0000269|PubMed:16272117, …	eco:b3165	0.19	0.0059617	0.012293
RS16	n.a.	FUNCTION: In addition to being a ribosomal protein, S16 also has a cation-dependent endonuclease activity. {ECO:0000269|PubMed:8730873}.; FUNCTION: In-frame fusions with the ribosome maturation factor rimM suppress mutations in the latter (probably due to increased rimM expression) and are found in translationally active 70S ribosomes. {ECO:0000269|PubMed:8730873}.; INDUCTION: Part of the rpsP-ri…	eco:b2609	0.04	0.39624	0.452727
RS17	n.a.	FUNCTION: One of the primary rRNA binding proteins, it binds specifically to the 5'-end of 16S ribosomal RNA. Also plays a role in translational accuracy; neamine-resistant ribosomes show reduced neamine-induced misreading in vitro.; SUBUNIT: Part of the 30S ribosomal subunit.; MASS SPECTROMETRY: Mass=9573.0; Method=MALDI; Range=2-84; Evidence={ECO:0000269|PubMed:10094780};; MISCELLANEOUS: The st…	eco:b3311	0.25	0.032575	0.0502782
RS18	n.a.	FUNCTION: Binds as a heterodimer with protein S6 to the central domain of the 16S rRNA, where it helps stabilize the platform of the 30S subunit.; SUBUNIT: Part of the 30S ribosomal subunit. Forms a tight heterodimer with protein S6.; INTERACTION: P02358:rpsF; NbExp=4; IntAct=EBI-548844, EBI-543068;; MASS SPECTROMETRY: Mass=8897.0; Method=MALDI; Range=2-75; Evidence={ECO:0000269|PubMed:10094780};…	eco:b4202	0.31	0.0029621	0.00698839
RS19	n.a.	FUNCTION: In the E.coli 70S ribosome in the initiation state (PubMed:12809609) it has been modeled to contact the 23S rRNA of the 50S subunit forming part of bridge B1a; this bridge is broken in the model with bound EF-G. The 23S rRNA contact site in bridge B1a is modeled to differ in different ribosomal states (PubMed:12859903), contacting alternately S13 or S19. In the 3.5 angstroms resolved ri…	eco:b3316	0.27	0.2392	0.291507
RS2	n.a.	FUNCTION: Required for ribosomal protein S1 to bind to the 30S subunit. {ECO:0000269|PubMed:12068815}.; SUBUNIT: Part of the 30S ribosomal subunit, contacts S1. Some nascent polypeptide chains are able to cross-link to this protein in situ. {ECO:0000269|PubMed:12068815, ECO:0000269|PubMed:12809609, ECO:0000269|PubMed:16272117, ECO:0000269|PubMed:9716382}.; INTERACTION: P0ACG8:hslR; NbExp=2; IntAc…	eco:b0169	0.36	0.00087663	0.00284372
RS20	n.a.	FUNCTION: Binds directly to 16S ribosomal RNA.; MASS SPECTROMETRY: Mass=9553.6; Method=MALDI; Range=2-87; Evidence={ECO:0000269|PubMed:10094780};; SIMILARITY: Belongs to the ribosomal protein S20P family. {ECO:0000305}.	eco:b0023	-0.14	0.065318	0.092377
RS21	n.a.	MASS SPECTROMETRY: Mass=8368.8; Method=MALDI; Range=2-71; Evidence={ECO:0000269|PubMed:10094780};; SIMILARITY: Belongs to the ribosomal protein S21P family. {ECO:0000305}.	eco:b3065	-2.22	1.1477e-06	5.15767e-05
RS3	n.a.	FUNCTION: Binds the lower part of the 30S subunit head. Binds mRNA in the 70S ribosome, positioning it for translation (By similarity). {ECO:0000250}.; FUNCTION: Plays a role in mRNA unwinding by the ribosome, possibly by forming part of a processivity clamp. {ECO:0000269|PubMed:15652481}.; SUBUNIT: Part of the 30S ribosomal subunit. Forms a tight complex with proteins S10 and S14 (By similarity)…	eco:b3314	0.34	0.00025818	0.00118068
RS4	n.a.	FUNCTION: One of two assembly initiator proteins for the 30S subunit, it binds directly to 16S rRNA where it nucleates assembly of the body of the 30S subunit.; FUNCTION: With S5 and S12 plays an important role in translational accuracy; many suppressors of streptomycin-dependent mutants of protein S12 are found in this protein, some but not all of which decrease translational accuracy (ram, ribo…	eco:b3296	0.35	0.00032118	0.00134608
RS5	n.a.	FUNCTION: With S4 and S12 plays an important role in translational accuracy. Many suppressors of streptomycin-dependent mutants of protein S12 are found in this protein, some but not all of which decrease translational accuracy (ram, ribosomal ambiguity mutations). {ECO:0000269|PubMed:15652481}.; FUNCTION: Located at the back of the 30S subunit body where it stabilizes the conformation of the hea…	eco:b3303	0.3	0.0024428	0.00602518
RS6	n.a.	FUNCTION: Binds together with S18 to 16S ribosomal RNA.; SUBUNIT: Part of the 30S ribosomal subunit. Interacts weakly with L2 in one of the 3.5 A resolved structures (PubMed:16272117). {ECO:0000269|PubMed:16272117}.; INTERACTION: P0A7T7:rpsR; NbExp=4; IntAct=EBI-543068, EBI-548844;; PTM: 5 different forms of the protein, varying only in the number of C-terminal glutamate residues, were isolated. …	eco:b4200	0.22	9.946e-05	0.000670831
RS7	n.a.	FUNCTION: One of the primary rRNA binding proteins, it binds directly to 16S rRNA where it nucleates assembly of the head domain of the 30S subunit. Is located at the subunit interface close to the decoding center, where it has been shown to contact mRNA. Has been shown to contact tRNA in both the P and E sites; it probably blocks exit of the E site tRNA. {ECO:0000269|PubMed:2461734}.; FUNCTION: …	eco:b3341	0.25	0.000176049	0.000956898
RS8	n.a.	FUNCTION: One of the primary rRNA binding proteins, it binds directly to 16S rRNA central domain where it helps coordinate assembly of the platform of the 30S subunit. {ECO:0000250}.; FUNCTION: Protein S8 is a translational repressor protein, it controls the translation of the spc operon by binding to its mRNA.; SUBUNIT: Part of the 30S ribosomal subunit. Contacts proteins S5 and S12 (By similari…	eco:b3306	0.34	0.026559	0.043054
RS9	n.a.	FUNCTION: The C-terminal tail plays a role in the affinity of the 30S P site for different tRNAs. Mutations that decrease this affinity are suppressed in the 70S ribosome. {ECO:0000269|PubMed:15308780}.; SUBUNIT: Part of the 30S ribosomal subunit. Cross-links to the P site tRNA and weakly to the A site tRNA.; MASS SPECTROMETRY: Mass=14723.3; Method=MALDI; Range=2-130; Evidence={ECO:0000269|PubMed…	eco:b3230	0.48	0.00044153	0.00170493
RSEB	Periplasm {ECO:0000269|PubMed:11777003,	FUNCTION: Negatively modulates the activity of sigma-E (RpoE) by stabilizing RseA under non-stress conditions. Although not essential for association of sigma-E with Rsea it increases their affinity 2- to 3-fold. When bound to RseA it prevents proteolysis by DegS, which is probably relieved by lipopolysaccharide binding (LPS). {ECO:0000269|PubMed:10500101, ECO:0000269|PubMed:17360428, ECO:0000269…	eco:b2571	-1.26	0.0040798	0.00904575
RSGA	n.a.	FUNCTION: May play a role in 30S ribosomal subunit biogenesis. Unusual circulary permuted GTPase that catalyzes rapid hydrolysis of GTP with a slow catalytic turnover. Dispensible for viability, but important for overall fitness. The intrinsic GTPase activity is stimulated by the presence of 30S (160-fold increase in kcat) or 70S (96 fold increase in kcat) ribosomes (PubMed:14973029). The GTPase …	eco:b4161	-0.59	0.60096	0.646753
RSMB	Cytoplasm {ECO:0000305}.	FUNCTION: Specifically methylates the cytosine at position 967 (m5C967) of 16S rRNA. {ECO:0000269|PubMed:10194318}.; CATALYTIC ACTIVITY: S-adenosyl-L-methionine + cytosine(967) in 16S rRNA = S-adenosyl-L-homocysteine + 5-methylcytosine(967) in 16S rRNA.; SUBCELLULAR LOCATION: Cytoplasm {ECO:0000305}.; SIMILARITY: Belongs to the class I-like SAM-binding methyltransferase superfamily. RsmB/NOP fami…	eco:b3289	-0.18	0.5502	0.59848
RSMC	Cytoplasm {ECO:0000305}.	FUNCTION: Specifically methylates the guanine in position 1207 of 16S rRNA in the 30S particle.; CATALYTIC ACTIVITY: S-adenosyl-L-methionine + guanine(1207) in 16S rRNA = S-adenosyl-L-homocysteine + N(2)-methylguanine(1207) in 16S rRNA.; COFACTOR: Name=Mg(2+); Xref=ChEBI:CHEBI:18420;; SUBUNIT: Monomer. {ECO:0000269|PubMed:17576679}.; SUBCELLULAR LOCATION: Cytoplasm {ECO:0000305}.; SIMILARITY: Bel…	eco:b4371	0.07	0.0115626	0.0216353
RSMG	Cytoplasm {ECO:0000255|HAMAP-Rule:MF_00074}.	FUNCTION: Specifically methylates the N7 position of guanine in position 527 of 16S rRNA. Requires the intact 30S subunit for methylation. {ECO:0000255|HAMAP-Rule:MF_00074, ECO:0000269|PubMed:17238915}.; CATALYTIC ACTIVITY: S-adenosyl-L-methionine + guanine(527) in 16S rRNA = S-adenosyl-L-homocysteine + N(7)-methylguanine(527) in 16S rRNA. {ECO:0000255|HAMAP-Rule:MF_00074, ECO:0000269|PubMed:1723…	eco:b3740	1.22	0.022698	0.0381134
RSMH	Cytoplasm {ECO:0000269|PubMed:10572301}.	FUNCTION: Specifically methylates the N4 position of cytidine in position 1402 (C1402) of 16S rRNA. In vitro, active on the assembled 30S subunit, but not naked 16S rRNA or 70S ribosomes. {ECO:0000269|PubMed:10572301, ECO:0000269|PubMed:19965768}.; CATALYTIC ACTIVITY: S-adenosyl-L-methionine + cytosine(1402) in 16S rRNA = S-adenosyl-L-homocysteine + N(4)-methylcytosine(1402) in 16S rRNA. {ECO:000…	eco:b0082	0.31	0.032185	0.0499911
RSMI	Cytoplasm {ECO:0000305}.	FUNCTION: Catalyzes the 2'-O-methylation of the ribose of cytidine 1402 (C1402) in 16S rRNA. In vitro, active on the assembled 30S subunit, but not naked 16S rRNA or 70S ribosomes. {ECO:0000269|PubMed:19965768}.; CATALYTIC ACTIVITY: S-adenosyl-L-methionine + cytidine(1402) in 16S rRNA = S-adenosyl-L-homocysteine + 2'-O-methylcytidine(1402) in 16S rRNA. {ECO:0000269|PubMed:19965768}.; INTERACTION:…	eco:b3146	0.09	0.47776	0.529956
RSMJ	Cytoplasm {ECO:0000255|HAMAP-Rule:MF_01523}.	FUNCTION: Specifically methylates the guanosine in position 1516 of 16S rRNA. {ECO:0000255|HAMAP-Rule:MF_01523, ECO:0000269|PubMed:22079366}.; CATALYTIC ACTIVITY: S-adenosyl-L-methionine + guanine(1516) in 16S rRNA = S-adenosyl-L-homocysteine + N(2)-methylguanine(1516) in 16S rRNA. {ECO:0000255|HAMAP-Rule:MF_01523, ECO:0000269|PubMed:22079366}.; SUBCELLULAR LOCATION: Cytoplasm {ECO:0000255|HAMAP-…	eco:b3497	1.46	0.0036752	0.00836453
RSTA	Cytoplasm {ECO:0000305}.	FUNCTION: Member of the two-component regulatory system RstB/RstA.; INTERACTION: P21866:kdpE; NbExp=2; IntAct=EBI-558990, EBI-6403634;; SUBCELLULAR LOCATION: Cytoplasm {ECO:0000305}.; INDUCTION: Induced by low extracellular levels of magnesium via the PhoQ/PhoP two-component regulatory system. {ECO:0000269|PubMed:12813061}.; PTM: Phosphorylated by RstB. {ECO:0000269|PubMed:15522865}.; SIMILARITY:…	eco:b1608	-1.57	3.7646e-05	0.000397729
RUVB	Cytoplasm {ECO:0000269|PubMed:21219465}.	FUNCTION: The RuvA-RuvB complex in the presence of ATP renatures cruciform structure in supercoiled DNA with palindromic sequence, indicating that it may promote strand exchange reactions in homologous recombination. RuvAB is a helicase that mediates the Holliday junction migration by localized denaturation and reannealing. {ECO:0000255|HAMAP-Rule:MF_00016, ECO:0000269|PubMed:8433990}.; CATALYTIC…	eco:b1860	-0.89	0.0026621	0.00641267
SDAC	Cell inner membrane; Multi-pass membrane	FUNCTION: Involved in the import of serine into the cell. May be required for phage C1 adsorption by interacting with DrcB. May also be involved in ampicillin sensitivity.; SUBCELLULAR LOCATION: Cell inner membrane; Multi-pass membrane protein.; INDUCTION: By leucine and by growth in rich medium. Repressed by LeuO. Part of the sdaCB operon. {ECO:0000269|PubMed:19429622}.; SIMILARITY: Belongs to t…	eco:b2796	-0.11	0.7268	0.760742
SDHA	Cell inner membrane	FUNCTION: Two distinct, membrane-bound, FAD-containing enzymes are responsible for the catalysis of fumarate and succinate interconversion; the fumarate reductase is used in anaerobic growth, and the succinate dehydrogenase is used in aerobic growth.; CATALYTIC ACTIVITY: Succinate + a quinone = fumarate + a quinol.; COFACTOR: Name=FAD; Xref=ChEBI:CHEBI:57692; Evidence={ECO:0000269|PubMed:19710024…	eco:b0723	-1.01	6.3314e-05	0.000494521
SDHB	Cell inner membrane	FUNCTION: Two distinct, membrane-bound, FAD-containing enzymes are responsible for the catalysis of fumarate and succinate interconversion; the fumarate reductase is used in anaerobic growth, and the succinate dehydrogenase is used in aerobic growth.; CATALYTIC ACTIVITY: Succinate + a quinone = fumarate + a quinol.; COFACTOR: Name=[2Fe-2S] cluster; Xref=ChEBI:CHEBI:49601; Note=Binds 1 [2Fe-2S] cl…	eco:b0724	-1.09	3.8926e-06	9.78847e-05
SDHD	n.a.	CATALYTIC ACTIVITY: D-serine = pyruvate + NH(3).; COFACTOR: Name=pyridoxal 5'-phosphate; Xref=ChEBI:CHEBI:597326;; SUBUNIT: Monomer.; SIMILARITY: Belongs to the serine/threonine dehydratase family. DsdA subfamily. {ECO:0000305}.	eco:b2366	0.44	0.32428	0.380789
SDHL	n.a.	FUNCTION: Deaminates also threonine, particularly when it is present in high concentration.; CATALYTIC ACTIVITY: L-serine = pyruvate + NH(3).; COFACTOR: Name=[4Fe-4S] cluster; Xref=ChEBI:CHEBI:49883; Evidence={ECO:0000305}; Note=Binds 1 [4Fe-4S] cluster. {ECO:0000305};; PATHWAY: Carbohydrate biosynthesis; gluconeogenesis.; INDUCTION: It is made aerobically and anaerobically, in minimal medium.; P…	eco:b1814	-0.44	0.062141	0.0884908
SDHM	n.a.	FUNCTION: Deaminates also threonine, particularly when it is present in high concentration.; CATALYTIC ACTIVITY: L-serine = pyruvate + NH(3).; COFACTOR: Name=[4Fe-4S] cluster; Xref=ChEBI:CHEBI:49883; Evidence={ECO:0000305}; Note=Binds 1 [4Fe-4S] cluster. {ECO:0000305};; PATHWAY: Carbohydrate biosynthesis; gluconeogenesis.; INTERACTION: P0A901:blc; NbExp=1; IntAct=EBI-371146, EBI-1114945;; INDUCTI…	eco:b2797	0.49	0.0187967	0.0323529
SECA	Cell inner membrane; Peripheral membrane	FUNCTION: Required for protein export, interacts with the SecYEG preprotein conducting channel. SecA has a central role in coupling the hydrolysis of ATP to the transfer of proteins into and across the cell membrane, serving both as a receptor for the preprotein- SecB complex and as an ATP-driven molecular motor driving the stepwise translocation of polypeptide chains across the membrane. {ECO:00…	eco:b0098	1.6	1.7429e-06	5.88568e-05
SECB	Cytoplasm.	FUNCTION: One of the proteins required for the normal export of some preproteins out of the cell cytoplasm. It is a molecular chaperone that binds to a subset of precursor proteins, maintaining them in a translocation-competent state. It also specifically binds to its receptor SecA. Its substrates include AmpC, DegP, FhuA, FkpA, GBP, LamB, MalE (MBP), OmpA, OmpF, OmpT, OmpX, OppA, PhoE, TolB, Tol…	eco:b3609	-0.81	0.0167809	0.0293737
SECD	Cell inner membrane	FUNCTION: Part of the Sec protein translocase complex. Interacts with the SecYEG preprotein conducting channel. SecDF uses the proton motive force (PMF) to complete protein translocation after the ATP-dependent function of SecA. The large periplasmic domain is thought to have a base and head domain joined by a hinge; movement of the hinge may be coupled to both proton transport and protein export…	eco:b0408	-0.03	0.129103	0.170867
SECE	Cell inner membrane {ECO:0000255|HAMAP-	FUNCTION: Essential subunit of the protein translocation channel SecYEG. Clamps together the 2 halves of SecY. May contact the channel plug during translocation. Overexpression of some hybrid proteins has been thought to jam the protein secretion apparatus resulting in cell death; while this may be true it also results in FtsH-mediated degradation of SecY. {ECO:0000269|PubMed:15140892}.; SUBUNIT:…	eco:b3981	0.28	0.30842	0.363407
SECY	Cell inner membrane; Multi-pass membrane	FUNCTION: The central subunit of the protein translocation channel SecYEG. Consists of two halves formed by TMs 1-5 and 6-10. These two domains form a lateral gate at the front which open onto the bilayer between TMs 2 and 7, and are clamped together by SecE at the back. The channel is closed by both a pore ring composed of hydrophobic SecY resides and a short helix (helix 2A) on the extracellula…	eco:b3300	0.55	0.0054629	0.0114477
SELD	n.a.	FUNCTION: Synthesizes selenophosphate from selenide and ATP.; CATALYTIC ACTIVITY: ATP + selenide + H(2)O = AMP + selenophosphate + phosphate.; COFACTOR: Name=Mg(2+); Xref=ChEBI:CHEBI:18420;; SUBUNIT: Monomer. {ECO:0000305}.; SIMILARITY: Belongs to the selenophosphate synthase 1 family. Class I subfamily. {ECO:0000305}.	eco:b1764	-1.15	1.0727e-07	1.82745e-05
SEQA	Cytoplasm {ECO:0000255|HAMAP-Rule:MF_00908,	FUNCTION: Negative regulator of replication initiation, which contributes to regulation of DNA replication and ensures that replication initiation occurs exactly once per chromosome per cell cycle. Binds to pairs of hemimethylated GATC sequences in the oriC region, thus preventing assembly of replication proteins and re- initiation at newly replicated origins. Repression is relieved when the regi…	eco:b0687	0.48	0.0091009	0.0177709
SERA	n.a.	CATALYTIC ACTIVITY: 3-phospho-D-glycerate + NAD(+) = 3- phosphonooxypyruvate + NADH.; CATALYTIC ACTIVITY: 2-hydroxyglutarate + NAD(+) = 2-oxoglutarate + NADH.; ENZYME REGULATION: In bacteria displays feedback inhibition by L- serine.; PATHWAY: Amino-acid biosynthesis; L-serine biosynthesis; L-serine from 3-phospho-D-glycerate: step 1/3.; SUBUNIT: Homotetramer.; SIMILARITY: Belongs to the D-isomer…	eco:b2913	-0.45	0.00109718	0.0032757
SERB	n.a.	FUNCTION: Catalyzes the dephosphorylation of phosphoserine (P- Ser). Also catalyzes the hydrolysis of phosphothreonine (P-Thr). {ECO:0000269|PubMed:16990279}.; CATALYTIC ACTIVITY: O-phospho-L(or D)-serine + H(2)O = L(or D)- serine + phosphate.; COFACTOR: Name=Mg(2+); Xref=ChEBI:CHEBI:18420; Evidence={ECO:0000269|PubMed:16990279}; Name=Mn(2+); Xref=ChEBI:CHEBI:29035; Evidence={ECO:0000269|PubMed:1…	eco:b4388	-0.37	0.099882	0.136757
SERC	Cytoplasm.	FUNCTION: Catalyzes the reversible conversion of 3- phosphohydroxypyruvate to phosphoserine and of 3-hydroxy-2-oxo-4- phosphonooxybutanoate to phosphohydroxythreonine. Is involved in both pyridoxine and serine biosynthesis. {ECO:0000269|PubMed:2121717, ECO:0000269|PubMed:8706854}.; CATALYTIC ACTIVITY: O-phospho-L-serine + 2-oxoglutarate = 3- phosphonooxypyruvate + L-glutamate. {ECO:0000269|PubMed…	eco:b0907	-0.03	0.39498	0.451969
SKP	Periplasm {ECO:0000269|PubMed:1838129,	FUNCTION: Molecular chaperone that interacts specifically with outer membrane proteins, thus maintaining the solubility of early folding intermediates during passage through the periplasm. Required for the efficient release of OmpA from the inner membrane, the maintenance of its solubility in the periplasm, and, in association with lipopolysaccharide (LPS), for the efficient folding and insertion…	eco:b0178	-0.41	0.002556	0.00622247
SLYA	n.a.	FUNCTION: Transcription regulator that can specifically activate or repress expression of target genes. Activates expression of genes such as molecular chaperones (groL, groS, dnaK, grpE, and cbpA), proteins involved in acid resistance (hdeA, hdeB, and gadA), the starvation lipoprotein slp, virulence protein hlyE/clyA. Represses expression of genes involved in the histidine biosynthetic pathway s…	eco:b1642	-0.8	0.025521	0.0418983
SLYB	Cell outer membrane {ECO:0000305}; Lipid-	SUBCELLULAR LOCATION: Cell outer membrane {ECO:0000305}; Lipid- anchor {ECO:0000255|PROSITE-ProRule:PRU00303}.; INDUCTION: Induced by low extracellular levels of magnesium via the PhoQ/PhoP two-component regulatory system. {ECO:0000269|PubMed:12813061}.; SIMILARITY: Belongs to the Pcp/SlyB lipoprotein family. {ECO:0000305}.	eco:b1641	-1.24	2.3187e-05	0.000294978
SLYD	Cytoplasm.	FUNCTION: Folding helper with both chaperone and peptidyl-prolyl cis-trans isomerase (PPIase) activities. Chaperone activity prevents aggregation of unfolded or partially folded proteins and promotes their correct folding. PPIases catalyze the cis-trans isomerization of Xaa-Pro bonds of peptides, which accelerates slow steps of protein folding and thus shortens the lifetime of intermediates. Both…	eco:b3349	1.04	0.0101032	0.0193901
SODF	n.a.	FUNCTION: Destroys superoxide anion radicals which are normally produced within the cells and which are toxic to biological systems.; CATALYTIC ACTIVITY: 2 superoxide + 2 H(+) = O(2) + H(2)O(2). {ECO:0000269|PubMed:9125513}.; COFACTOR: Name=Fe cation; Xref=ChEBI:CHEBI:24875; Evidence={ECO:0000269|PubMed:9125513}; Note=Binds 1 Fe cation per subunit. {ECO:0000269|PubMed:9125513};; SUBUNIT: Homodime…	eco:b1656	-2.15	2.3207e-05	0.000294978
SODM	n.a.	FUNCTION: Destroys superoxide anion radicals which are normally produced within the cells and which are toxic to biological systems.; CATALYTIC ACTIVITY: 2 superoxide + 2 H(+) = O(2) + H(2)O(2).; COFACTOR: Name=Mn(2+); Xref=ChEBI:CHEBI:29035; Note=Binds 1 Mn(2+) ion per subunit.;; SUBUNIT: Homodimer.; SIMILARITY: Belongs to the iron/manganese superoxide dismutase family. {ECO:0000305}.	eco:b3908	0.71	0.002163	0.00549274
SOHB	Cell inner membrane; Single-pass membrane	FUNCTION: Multicopy suppressor of the HtrA (DegP) n.a. phenotype. It is possibly a protease, not essential for bacterial viability.; SUBCELLULAR LOCATION: Cell inner membrane; Single-pass membrane protein.; SIMILARITY: Belongs to the peptidase S49 family. {ECO:0000305}.	eco:b1272	0.48	0.103881	0.141295
SPEA	Periplasm {ECO:0000269|PubMed:2198270}.	FUNCTION: Catalyzes the biosynthesis of agmatine from arginine. {ECO:0000250}.; CATALYTIC ACTIVITY: L-arginine = agmatine + CO(2).; COFACTOR: Name=pyridoxal 5'-phosphate; Xref=ChEBI:CHEBI:597326;; COFACTOR: Name=Mg(2+); Xref=ChEBI:CHEBI:18420;; BIOPHYSICOCHEMICAL PROPERTIES: pH dependence: Optimum pH is 8.4.;; PATHWAY: Amine and polyamine biosynthesis; agmatine biosynthesis; agmatine from L-argin…	eco:b2938	0.79	2.9787e-06	8.48987e-05
SPEB	n.a.	FUNCTION: Catalyzes the formation of putrescine from agmatine. {ECO:0000269|PubMed:10527864}.; CATALYTIC ACTIVITY: Agmatine + H(2)O = putrescine + urea.; COFACTOR: Name=Mn(2+); Xref=ChEBI:CHEBI:29035; Evidence={ECO:0000269|PubMed:10329468};; ENZYME REGULATION: The expression of auh activity is antagonistically regulated by cyclic AMP and agmatine. In the presence of the cAMP receptor protein, cAM…	eco:b2937	0.39	5.1144e-07	3.76639e-05
SPEE	Cytoplasm {ECO:0000255|HAMAP-Rule:MF_00198}.	FUNCTION: Involved in the biosynthesis of polyamines which play a significant role in the structural and functional organization in the chromoid of E.coli by compacting DNA and neutralizing negative charges. Catalyzes the irreversible transfer (ping-pong mechanism) of a propylamine group from the amino donor S- adenosylmethioninamine (decarboxy-AdoMet) to putrescine (1,4- diaminobutane) to yield …	eco:b0121	-0.42	0.00077682	0.00258422
SPOT	Cytoplasm {ECO:0000269|PubMed:17616600}.	FUNCTION: In eubacteria ppGpp (guanosine 3'-diphosphate 5-' diphosphate) is a mediator of the stringent response that coordinates a variety of cellular activities in response to changes in nutritional abundance. This enzyme catalyzes both the synthesis and degradation of ppGpp. The second messengers ppGpp and c-di-GMP together control biofilm formation in response to translational stress; ppGpp r…	eco:b3650	-0.24	0.080481	0.11213
SPPA	Cell inner membrane	FUNCTION: Digests cleaved signal peptides in vitro, its in vivo function is unknown. This activity is necessary to maintain proper secretion of mature proteins across the membrane. {ECO:0000269|PubMed:18164727, ECO:0000269|PubMed:18476724, ECO:0000269|PubMed:21810987, ECO:0000269|PubMed:3522590}.; ENZYME REGULATION: Inhibited by serine hydrolase inhibitor FP- biotin and by antipain. {ECO:0000269|…	eco:b1766	0.04	0.76952	0.798828
SPY	Periplasm.	FUNCTION: Could be involved in zinc resistance or another aspect of zinc metabolism.; SUBCELLULAR LOCATION: Periplasm.; DEVELOPMENTAL STAGE: Produced abundantly in spheroplasts.; SIMILARITY: To E.coli CpxP. {ECO:0000305}.	eco:b1743	-0.55	0.49524	0.547846
SRLD	n.a.	CATALYTIC ACTIVITY: D-sorbitol 6-phosphate + NAD(+) = D-fructose 6-phosphate + NADH.; PATHWAY: Carbohydrate metabolism; D-sorbitol degradation; D- fructose 6-phosphate from D-sorbitol 6-phosphate: step 1/1.; SUBUNIT: Homotetramer.; SIMILARITY: Belongs to the short-chain dehydrogenases/reductases (SDR) family. {ECO:0000305}.	eco:b2705	-1.94	0.000183613	0.000963085
SRMB	Cytoplasm {ECO:0000255|HAMAP-Rule:MF_00967}.	FUNCTION: DEAD-box RNA helicase involved in the assembly of the 50S ribosomal subunit at low temperature. Exhibits RNA-stimulated ATP hydrolysis and RNA unwinding activity. Acts before DeaD. {ECO:0000255|HAMAP-Rule:MF_00967, ECO:0000269|PubMed:12787353, ECO:0000269|PubMed:15148362, ECO:0000269|PubMed:15196029}.; CATALYTIC ACTIVITY: ATP + H(2)O = ADP + phosphate. {ECO:0000255|HAMAP-Rule:MF_00967, …	eco:b2576	0.41	0.00104452	0.00318609
SRP54	Cytoplasm. Note=The SRP-RNC complex is	FUNCTION: Involved in targeting and insertion of nascent membrane proteins into the cytoplasmic membrane. Binds to the hydrophobic signal sequence of the ribosome-nascent chain (RNC) as it emerges from the ribosomes. The SRP-RNC complex is then targeted to the cytoplasmic membrane where it interacts with the SRP receptor FtsY. Interaction with FtsY leads to the transfer of the RNC complex to the …	eco:b2610	-0.24	0.021924	0.0369945
SSB	n.a.	FUNCTION: Plays an important role in DNA replication, recombination and repair. Binds to ssDNA and to an array of partner proteins to recruit them to their sites of action during DNA metabolism. Acts as a sliding platform that migrates on DNA via reptation. {ECO:0000255|HAMAP-Rule:MF_00984, ECO:0000269|PubMed:18937104, ECO:0000269|PubMed:20360609, ECO:0000269|PubMed:21784244}.; ENZYME REGULATION:…	eco:b4059	0.55	0.03124	0.0488007
SSPA	n.a.	FUNCTION: Forms an equimolar complex with the RNA polymerase holoenzyme (RNAP) but not with the core enzyme. It is synthesized predominantly when cells are exposed to amino acid starvation, at which time it accounts for over 50% of the total protein synthesized. It is involved in the transition from P1 early to P1 late gene expression. Rnk and SspA can functionally replace P.aeruginosa alginate r…	eco:b3229	-0.12	0.057279	0.0824786
SSPB	n.a.	FUNCTION: Enhances recognition of ssrA-tagged proteins by the ClpX-ClpP protease; the ssrA degradation tag (AANDENYALAA) is added trans-translationally to proteins that are stalled on the ribosome, freeing the ribosome and targeting stalled peptides for degradation. SspB activates the ATPase activity of ClpX. Seems to act in concert with SspA in the regulation of several proteins during exponenti…	eco:b3228	0.25	0.079323	0.110666
SSRP	Cytoplasm {ECO:0000255|HAMAP-Rule:MF_00023}.	FUNCTION: Binds specifically to the SsrA RNA (tmRNA) and is required for stable association of SsrA with ribosomes.; SUBCELLULAR LOCATION: Cytoplasm {ECO:0000255|HAMAP-Rule:MF_00023}.; SIMILARITY: Belongs to the SmpB family. {ECO:0000255|HAMAP- Rule:MF_00023}.	eco:b2620	-0.58	0.00039951	0.00159649
STHA	Cytoplasm.	FUNCTION: Conversion of NADPH, generated by peripheral catabolic pathways, to NADH, which can enter the respiratory chain for energy generation.; CATALYTIC ACTIVITY: NADPH + NAD(+) = NADP(+) + NADH.; COFACTOR: Name=FAD; Xref=ChEBI:CHEBI:57692; Note=Binds 1 FAD per subunit.;; SUBUNIT: Homooligomer; probable homooctamer.; SUBCELLULAR LOCATION: Cytoplasm.; SIMILARITY: Belongs to the class-I pyridine…	eco:b3962	-1.19	0.0098224	0.0189998
STPA	n.a.	FUNCTION: It may act in a fashion similar to H-NS proteins.; INTERACTION: P0ACF8:hns; NbExp=3; IntAct=EBI-551928, EBI-544934;; SIMILARITY: Belongs to the histone-like protein H-NS family. {ECO:0000305}.	eco:b2669	-0.47	0.0070951	0.0142594
SUBI	Periplasm.	FUNCTION: This protein specifically binds sulfate and is involved in its transmembrane transport.; SUBCELLULAR LOCATION: Periplasm.; INDUCTION: Repressed by sulfate or cysteine.; SIMILARITY: Belongs to the prokaryotic sulfate-binding protein family. {ECO:0000305}.	eco:b3917	-5	0.000101256	0.000673516
SUCC	n.a.	FUNCTION: During aerobic metabolism it functions in the citric acid cycle, coupling the hydrolysis of succinyl-CoA to the synthesis of ATP and thus represents an important site of substrate-level phosphorylation. It can also function in the other direction for anabolic purposes, and this may be particularly important for providing succinyl-CoA during anaerobic growth when the oxidative route from…	eco:b0728	-1.69	4.5643e-06	0.000105563
SUCD	n.a.	FUNCTION: During aerobic metabolism it functions in the citric acid cycle, coupling the hydrolysis of succinyl-CoA to the synthesis of ATP and thus represents an important site of substrate-level phosphorylation. It can also function in the other direction for anabolic purposes, and this may be particularly important for providing succinyl-CoA during anaerobic growth when the oxidative route from…	eco:b0729	-1.8	1.3507e-06	5.15767e-05
SUHB	n.a.	CATALYTIC ACTIVITY: Myo-inositol phosphate + H(2)O = myo-inositol + phosphate.; COFACTOR: Name=Mg(2+); Xref=ChEBI:CHEBI:18420;; SUBUNIT: Monomer.; SIMILARITY: Belongs to the inositol monophosphatase family. {ECO:0000305}.	eco:b2533	0.9	5.6544e-05	0.00048457
SURA	Periplasm. Note=Is capable of associating	FUNCTION: Chaperone involved in the correct folding and assembly of outer membrane proteins, such as OmpA, OmpF and LamB. Recognizes specific patterns of aromatic residues and the orientation of their side chains, which are found more frequently in integral outer membrane proteins. May act in both early periplasmic and late outer membrane-associated steps of protein maturation. Essential for the …	eco:b0053	-0.34	0.0033773	0.00780717
SYA	Cytoplasm.	FUNCTION: Catalyzes the attachment of alanine to tRNA(Ala) in a two-step reaction: alanine is first activated by ATP to form Ala- AMP and then transferred to the acceptor end of tRNA(Ala). AlaRS also incorrectly activates the sterically smaller than alanine amino acid glycine as well as the sterically larger amino acid serine. These incorrectly charged amino acids occur because the of inherent ph…	eco:b2697	-0.09	0.057217	0.0824786
SYC	Cytoplasm.	CATALYTIC ACTIVITY: ATP + L-cysteine + tRNA(Cys) = AMP + diphosphate + L-cysteinyl-tRNA(Cys).; COFACTOR: Name=Zn(2+); Xref=ChEBI:CHEBI:29105; Note=Binds 1 zinc ion per subunit.;; SUBUNIT: Monomer.; SUBCELLULAR LOCATION: Cytoplasm.; SIMILARITY: Belongs to the class-I aminoacyl-tRNA synthetase family. {ECO:0000305}.	eco:b0526	-0.38	0.00066277	0.00230708
SYD	Cytoplasm.	FUNCTION: Catalyzes the attachment of glutamate to tRNA(Asp) in a two-step reaction: aspartate is first activated by ATP to form Asp-AMP and then transferred to the acceptor end of tRNA(Asp). {ECO:0000255|HAMAP-Rule:MF_00044}.; CATALYTIC ACTIVITY: ATP + L-aspartate + tRNA(Asp) = AMP + diphosphate + L-aspartyl-tRNA(Asp). {ECO:0000255|HAMAP- Rule:MF_00044}.; SUBUNIT: Homodimer.; SUBCELLULAR LOCATIO…	eco:b1866	-0.09	0.104538	0.141929
SYE	Cytoplasm.	FUNCTION: Catalyzes the attachment of glutamate to tRNA(Glu) in a two-step reaction: glutamate is first activated by ATP to form Glu-AMP and then transferred to the acceptor end of tRNA(Glu).; FUNCTION: Phosphorylation of GltX by HipA prevents it from being charged, leading to an increase in uncharged tRNA(Glu). This induces amino acid starvation and the stringent response via RelA/SpoT and incre…	eco:b2400	0.01	0.49896	0.550779
SYFA	Cytoplasm.	CATALYTIC ACTIVITY: ATP + L-phenylalanine + tRNA(Phe) = AMP + diphosphate + L-phenylalanyl-tRNA(Phe).; COFACTOR: Name=Mg(2+); Xref=ChEBI:CHEBI:18420; Evidence={ECO:0000250}; Note=Binds 2 magnesium ions per tetramer. {ECO:0000250};; SUBUNIT: Tetramer of two alpha and two beta subunits.; INTERACTION: P0AD99:brnQ; NbExp=3; IntAct=EBI-555676, EBI-555687; P39176:erfK; NbExp=3; IntAct=EBI-555676, EBI-5…	eco:b1714	0.35	9.7165e-05	0.000670831
SYFB	Cytoplasm.	CATALYTIC ACTIVITY: ATP + L-phenylalanine + tRNA(Phe) = AMP + diphosphate + L-phenylalanyl-tRNA(Phe).; COFACTOR: Name=Mg(2+); Xref=ChEBI:CHEBI:18420; Evidence={ECO:0000250}; Note=Binds 2 magnesium ions per tetramer. {ECO:0000250};; SUBUNIT: Tetramer of two alpha and two beta subunits.; INTERACTION: Self; NbExp=2; IntAct=EBI-555713, EBI-555713; P32715:mdtO; NbExp=3; IntAct=EBI-555713, EBI-555775; …	eco:b1713	0.39	0.00056352	0.00205296
SYGA	Cytoplasm.	CATALYTIC ACTIVITY: ATP + glycine + tRNA(Gly) = AMP + diphosphate + glycyl-tRNA(Gly).; SUBUNIT: Tetramer of two alpha and two beta subunits.; INTERACTION: P00961:glyS; NbExp=3; IntAct=EBI-551191, EBI-551400;; SUBCELLULAR LOCATION: Cytoplasm.; SIMILARITY: Belongs to the class-II aminoacyl-tRNA synthetase family. {ECO:0000305}.	eco:b3560	0.87	5.7684e-05	0.00048457
SYGB	Cytoplasm.	CATALYTIC ACTIVITY: ATP + glycine + tRNA(Gly) = AMP + diphosphate + glycyl-tRNA(Gly).; SUBUNIT: Tetramer of two alpha and two beta subunits.; INTERACTION: P00960:glyQ; NbExp=3; IntAct=EBI-551400, EBI-551191;; SUBCELLULAR LOCATION: Cytoplasm.; SIMILARITY: Belongs to the class-II aminoacyl-tRNA synthetase family. {ECO:0000305}.	eco:b3559	0.71	0.000199683	0.00101372
SYH	Cytoplasm.	CATALYTIC ACTIVITY: ATP + L-histidine + tRNA(His) = AMP + diphosphate + L-histidyl-tRNA(His).; SUBUNIT: Homodimer.; SUBCELLULAR LOCATION: Cytoplasm.; SIMILARITY: Belongs to the class-II aminoacyl-tRNA synthetase family. {ECO:0000305}.	eco:b2514	-0.21	2.368e-05	0.000294978
SYI	Cytoplasm.	FUNCTION: Catalyzes the attachment of isoleucine to tRNA(Ile). As IleRS can inadvertently accommodate and process structurally similar amino acids such as valine, to avoid such errors it has two additional distinct tRNA(Ile)-dependent editing activities. One activity is designated as 'pretransfer' editing and involves the hydrolysis of activated Val-AMP. The other activity is designated 'posttran…	eco:b0026	0.04	0.165304	0.210405
SYK1	Cytoplasm.	CATALYTIC ACTIVITY: ATP + L-lysine + tRNA(Lys) = AMP + diphosphate + L-lysyl-tRNA(Lys).; COFACTOR: Name=Mg(2+); Xref=ChEBI:CHEBI:18420; Evidence={ECO:0000250}; Note=Binds 3 Mg(2+) ions per subunit. {ECO:0000250};; SUBUNIT: Homodimer.; SUBCELLULAR LOCATION: Cytoplasm.; MISCELLANEOUS: There are two lysyl-tRNA ligases in E.coli: lysS is expressed constitutively, while lysU is heat inducible.; SIMILA…	eco:b2890	0.53	0.0004365	0.00169565
SYK2	Cytoplasm.	FUNCTION: Also can synthesize a number of adenyl dinucleotides (in particular AppppA). These dinucleotides have been proposed to act as modulators of the heat-shock response and stress response.; CATALYTIC ACTIVITY: ATP + L-lysine + tRNA(Lys) = AMP + diphosphate + L-lysyl-tRNA(Lys).; COFACTOR: Name=Mg(2+); Xref=ChEBI:CHEBI:18420; Note=Binds 3 Mg(2+) ions per subunit. The third one is coordinated …	eco:b4129	0.17	0.082177	0.114338
SYL	Cytoplasm.	CATALYTIC ACTIVITY: ATP + L-leucine + tRNA(Leu) = AMP + diphosphate + L-leucyl-tRNA(Leu). {ECO:0000255|HAMAP- Rule:MF_00049}.; SUBUNIT: Monomer.; SUBCELLULAR LOCATION: Cytoplasm.; SIMILARITY: Belongs to the class-I aminoacyl-tRNA synthetase family. {ECO:0000255|HAMAP-Rule:MF_00049}.; SEQUENCE CAUTION: Sequence=AAB40843.1; Type=Erroneous initiation; Evidence={ECO:0000305};	eco:b0642	-0.04	0.3841	0.440008
SYM	Cytoplasm.	FUNCTION: Is required not only for elongation of protein synthesis but also for the initiation of all mRNA translation through initiator tRNA(fMet) aminoacylation.; CATALYTIC ACTIVITY: ATP + L-methionine + tRNA(Met) = AMP + diphosphate + L-methionyl-tRNA(Met).; COFACTOR: Name=Zn(2+); Xref=ChEBI:CHEBI:29105; Note=Binds 1 zinc ion per subunit.;; SUBUNIT: Homodimer. {ECO:0000269|PubMed:11243794}.; I…	eco:b2114	-0.13	0.145923	0.18952
SYN	Cytoplasm.	CATALYTIC ACTIVITY: ATP + L-asparagine + tRNA(Asn) = AMP + diphosphate + L-asparaginyl-tRNA(Asn).; SUBUNIT: Homodimer.; SUBCELLULAR LOCATION: Cytoplasm.; SIMILARITY: Belongs to the class-II aminoacyl-tRNA synthetase family. {ECO:0000305}.	eco:b0930	0.77	0.00028233	0.00124286
SYP	Cytoplasm.	FUNCTION: Catalyzes the attachment of proline to tRNA(Pro) in a two-step reaction: proline is first activated by ATP to form Pro- AMP and then transferred to the acceptor end of tRNA(Pro). As ProRS can inadvertently accommodate and process non-cognate amino acids such as alanine and cysteine, to avoid such errors it has two additional distinct editing activities against alanine. One activity is d…	eco:b0194	0.18	0.00077702	0.00258422
SYQ	Cytoplasm.	CATALYTIC ACTIVITY: ATP + L-glutamine + tRNA(Gln) = AMP + diphosphate + L-glutaminyl-tRNA(Gln).; SUBUNIT: Monomer.; SUBCELLULAR LOCATION: Cytoplasm.; SIMILARITY: Belongs to the class-I aminoacyl-tRNA synthetase family. {ECO:0000305}.	eco:b0680	0.06	0.24318	0.29531
SYR	Cytoplasm.	CATALYTIC ACTIVITY: ATP + L-arginine + tRNA(Arg) = AMP + diphosphate + L-arginyl-tRNA(Arg).; SUBUNIT: Monomer.; SUBCELLULAR LOCATION: Cytoplasm.; SIMILARITY: Belongs to the class-I aminoacyl-tRNA synthetase family. {ECO:0000305}.	eco:b1876	0.05	0.100382	0.137216
SYS	Cytoplasm {ECO:0000250}.	FUNCTION: Catalyzes the attachment of serine to tRNA(Ser). Is also able to aminoacylate tRNA(Sec) with serine, to form the misacylated tRNA L-seryl-tRNA(Sec), which will be further converted into selenocysteinyl-tRNA(Sec). {ECO:0000269|PubMed:2963963, ECO:0000269|PubMed:7537870, ECO:0000269|PubMed:8065908}.; CATALYTIC ACTIVITY: ATP + L-serine + tRNA(Ser) = AMP + diphosphate + L-seryl-tRNA(Ser).; …	eco:b0893	-0.56	4.2693e-06	0.000102364
SYT	Cytoplasm.	FUNCTION: ThrS is also a translational repressor protein, it controls the translation of its own gene by binding to its mRNA.; CATALYTIC ACTIVITY: ATP + L-threonine + tRNA(Thr) = AMP + diphosphate + L-threonyl-tRNA(Thr).; COFACTOR: Name=Zn(2+); Xref=ChEBI:CHEBI:29105; Note=Binds 1 zinc ion per subunit.;; SUBUNIT: Homodimer.; INTERACTION: P0A7L0:rplA; NbExp=2; IntAct=EBI-551254, EBI-543771;; SUBCE…	eco:b1719	0.03	0.46732	0.52031
SYV	Cytoplasm.	FUNCTION: Catalyzes the attachment of valine to tRNA(Val). As ValRS can inadvertently accommodate and process structurally similar amino acids such as threonine, to avoid such errors, it has a "posttransfer" editing activity that hydrolyzes mischarged Thr-tRNA(Val) in a tRNA-dependent manner.; CATALYTIC ACTIVITY: ATP + L-valine + tRNA(Val) = AMP + diphosphate + L-valyl-tRNA(Val).; BIOPHYSICOCHEMI…	eco:b4258	0.12	0.134565	0.177186
SYW	Cytoplasm.	CATALYTIC ACTIVITY: ATP + L-tryptophan + tRNA(Trp) = AMP + diphosphate + L-tryptophyl-tRNA(Trp).; SUBUNIT: Homodimer.; SUBCELLULAR LOCATION: Cytoplasm.; SIMILARITY: Belongs to the class-I aminoacyl-tRNA synthetase family. {ECO:0000305}.	eco:b3384	0.16	0.097179	0.133946
SYY	Cytoplasm.	FUNCTION: Catalyzes the attachment of tyrosine to tRNA(Tyr) in a two-step reaction: tyrosine is first activated by ATP to form Tyr- AMP and then transferred to the acceptor end of tRNA(Tyr).; CATALYTIC ACTIVITY: ATP + L-tyrosine + tRNA(Tyr) = AMP + diphosphate + L-tyrosyl-tRNA(Tyr).; SUBUNIT: Homodimer. {ECO:0000269|PubMed:15663931, ECO:0000269|PubMed:15671170}.; SUBCELLULAR LOCATION: Cytoplasm.;…	eco:b1637	-0.55	0.00022335	0.00107104
T1MK	n.a.	FUNCTION: The M and S subunits together form a methyltransferase (MTase) that methylates two adenine residues in complementary strands of a bipartite DNA recognition sequence. In the presence of the R subunit the complex can also act as an endonuclease, binding to the same target sequence but cutting the DNA some distance from this site. Whether the DNA is cut or modified depends on the methylati…	eco:b4349	0.28	0.050883	0.0743065
T1RK	n.a.	FUNCTION: The EcoKI enzyme recognizes 5'-AACN(6)GTGC-3'. Subunit R is required for both nuclease and ATPase activities, but not for modification.; CATALYTIC ACTIVITY: Endonucleolytic cleavage of DNA to give random double-stranded fragments with terminal 5'-phosphates; ATP is simultaneously hydrolyzed.; SUBUNIT: The type I restriction/modification system is composed of three polypeptides R, M and …	eco:b4350	-2.11	0.00028149	0.00124286
T7RNApol	n.a.	n.a.	n.a.	-1.98	4.4555e-05	0.000404315
TALA	Cytoplasm {ECO:0000305}.	FUNCTION: Transaldolase is important for the balance of metabolites in the pentose-phosphate pathway.; CATALYTIC ACTIVITY: Sedoheptulose 7-phosphate + D-glyceraldehyde 3-phosphate = D-erythrose 4-phosphate + D-fructose 6-phosphate.; PATHWAY: Carbohydrate degradation; pentose phosphate pathway; D- glyceraldehyde 3-phosphate and beta-D-fructose 6-phosphate from D- ribose 5-phosphate and D-xylulose …	eco:b2464	-0.08	0.7122	0.7485
TALB	Cytoplasm {ECO:0000305}.	FUNCTION: Transaldolase is important for the balance of metabolites in the pentose-phosphate pathway. {ECO:0000269|PubMed:7592346}.; CATALYTIC ACTIVITY: Sedoheptulose 7-phosphate + D-glyceraldehyde 3-phosphate = D-erythrose 4-phosphate + D-fructose 6-phosphate. {ECO:0000269|PubMed:7592346}.; ENZYME REGULATION: Inhibited by Tris-HCl and phosphate buffer. Also competitively inhibited by sugars with…	eco:b0008	-0.36	0.0024625	0.00604485
TATA	Cell inner membrane {ECO:0000255|HAMAP-	FUNCTION: Part of the twin-arginine translocation (Tat) system that transports large folded proteins containing a characteristic twin-arginine motif in their signal peptide across membranes. TatA could form the protein-conducting channel of the Tat system. {ECO:0000255|HAMAP-Rule:MF_00236, ECO:0000269|PubMed:11922668, ECO:0000269|PubMed:9649434}.; SUBUNIT: The Tat system comprises two distinct co…	eco:b3836	-0.25	0.35568	0.412029
TATB	Cell inner membrane {ECO:0000255|HAMAP-	FUNCTION: Part of the twin-arginine translocation (Tat) system that transports large folded proteins containing a characteristic twin-arginine motif in their signal peptide across membranes. Together with TatC, TatB is part of a receptor directly interacting with Tat signal peptides. TatB may form an oligomeric binding site that transiently accommodates folded Tat precursor proteins before their …	eco:b3838	-0.42	0.000738	0.00249468
TATC	Cell inner membrane {ECO:0000255|HAMAP-	FUNCTION: Part of the twin-arginine translocation (Tat) system that transports large folded proteins containing a characteristic twin-arginine motif in their signal peptide across membranes. Together with TatB, TatC is part of a receptor directly interacting with Tat signal peptides. {ECO:0000255|HAMAP- Rule:MF_00902, ECO:0000269|PubMed:11922668, ECO:0000269|PubMed:14580344, ECO:0000269|PubMed:19…	eco:b3839	-0.17	0.89152	0.910057
TDH	Cytoplasm.	CATALYTIC ACTIVITY: L-threonine + NAD(+) = L-2-amino-3- oxobutanoate + NADH. {ECO:0000269|PubMed:2007567}.; COFACTOR: Name=Zn(2+); Xref=ChEBI:CHEBI:29105; Evidence={ECO:0000269|PubMed:2007567}; Name=Co(2+); Xref=ChEBI:CHEBI:48828; Evidence={ECO:0000269|PubMed:2007567}; Name=Cd(2+); Xref=ChEBI:CHEBI:48775; Evidence={ECO:0000269|PubMed:2007567}; Name=Mn(2+); Xref=ChEBI:CHEBI:29035; Evidence={ECO:00…	eco:b3616	-0.14	0.071357	0.100367
TFAS	n.a.	SIMILARITY: Belongs to the tfa family. {ECO:0000305}.; CAUTION: Could be the product of a pseudogene. {ECO:0000305}.	n.a.	0.88	0.0024565	0.00604451
TGT	n.a.	FUNCTION: Exchanges the guanine residue with 7-aminomethyl-7- deazaguanine in tRNAs with GU(N) anticodons (tRNA-Asp, -Asn, -His and -Tyr). After this exchange, a cyclopentendiol moiety is attached to the 7-aminomethyl group of 7-deazaguanine, resulting in the hypermodified nucleoside queuosine (Q) (7-(((4,5-cis- dihydroxy-2-cyclopenten-1-yl)amino)methyl)-7-deazaguanosine).; CATALYTIC ACTIVITY: Gu…	eco:b0406	0.44	0.00161674	0.00442138
THID	n.a.	FUNCTION: Catalyzes the phosphorylation of hydroxymethylpyrimidine phosphate (HMP-P) to HMP-PP, and of HMP to HMP-P. Shows no activity with pyridoxal, pyridoxamine or pyridoxine.; CATALYTIC ACTIVITY: ATP + 4-amino-5-hydroxymethyl-2- methylpyrimidine = ADP + 4-amino-5-phosphonooxymethyl-2- methylpyrimidine. {ECO:0000269|PubMed:10075431}.; CATALYTIC ACTIVITY: ATP + 4-amino-2-methyl-5- phosphomethyl…	eco:b2103	0.06	0.44336	0.496852
THII	Cytoplasm.	FUNCTION: Catalyzes the ATP-dependent transfer of a sulfur to tRNA to produce 4-thiouridine in position 8 of tRNAs, which functions as a near-UV photosensor. Also catalyzes the transfer of sulfur to the sulfur carrier protein ThiS, forming ThiS-thiocarboxylate. This is a step in the synthesis of thiazole, in the thiamine biosynthesis pathway. The sulfur is donated as persulfide by IscS. {ECO:0000…	eco:b0423	0.29	0.044064	0.0654767
THIL	n.a.	FUNCTION: Catalyzes the ATP-dependent phosphorylation of thiamine- monophosphate (TMP) to form thiamine-pyrophosphate (TPP), the active form of vitamin B1. Can not use thiamine as substrate. Is highly specific for ATP as phosphate donor. {ECO:0000269|PubMed:4567662, ECO:0000269|PubMed:6284709}.; CATALYTIC ACTIVITY: ATP + thiamine phosphate = ADP + thiamine diphosphate. {ECO:0000269|PubMed:4567662…	eco:b0417	0.53	0.0104209	0.0199331
THIO	n.a.	FUNCTION: Participates in various redox reactions through the reversible oxidation of its active center dithiol to a disulfide and catalyzes dithiol-disulfide exchange reactions.; SUBUNIT: Monomer. Interacts with bacteriophage T3 DNA polymerase. {ECO:0000269|PubMed:10947986}.; INTERACTION: O22160:At2g44920 (xeno); NbExp=2; IntAct=EBI-368542, EBI-2895776; P81760:At5g53490 (xeno); NbExp=2; IntAct=E…	eco:b3781	0.52	0.0146561	0.026279
THIO2	Cytoplasm.	FUNCTION: Efficient electron donor for the essential enzyme ribonucleotide reductase. Is also able to reduce the interchain disulfide bridges of insulin.; CATALYTIC ACTIVITY: Protein dithiol + NAD(P)(+) = protein disulfide + NAD(P)H.; SUBCELLULAR LOCATION: Cytoplasm.; SIMILARITY: Belongs to the thioredoxin family. {ECO:0000305}.; SIMILARITY: Contains 1 thioredoxin domain. {ECO:0000255|PROSITE- Pr…	eco:b2582	-0.41	0.53788	0.587452
THRC	n.a.	FUNCTION: Catalyzes the gamma-elimination of phosphate from L- phosphohomoserine and the beta-addition of water to produce L- threonine. To a lesser extent, is able to slowly catalyze the deamination of L-threonine into alpha-ketobutyrate and that of L- serine and 3-chloroalanine into pyruvate. Is also able to rapidly convert vinylglycine to threonine, which proves that the pyridoxal p-quinonoid …	eco:b0004	0.47	0.151376	0.194366
THTM	Cytoplasm {ECO:0000305}.	FUNCTION: Transfers a sulfur ion to cyanide or to other thiol compounds. Also has weak rhodanese activity (130-fold lower). Its participation in detoxification of cyanide may be small. May be involved in the enhancement of serine sensitivity.; CATALYTIC ACTIVITY: 3-mercaptopyruvate + cyanide = pyruvate + thiocyanate.; SUBUNIT: Monomer. {ECO:0000269|PubMed:14672665}.; SUBCELLULAR LOCATION: Cytopla…	eco:b2521	-1.59	2.3375e-05	0.000294978
TIG	Cytoplasm {ECO:0000269|PubMed:8633085}.	FUNCTION: Involved in protein export. Acts as a chaperone by maintaining the newly synthesized secretory and non-secretory proteins in an open conformation. Binds to 3 regions of unfolded substrate PhoA, preferring aromatic and hydrophobic residues, keeping it stretched out and unable to form aggregates (PubMed:24812405). Binds to nascent polypeptide chains via ribosomal protein L23 (PubMed:12226…	eco:b0436	0.11	0.060303	0.0861114
TKT1	n.a.	FUNCTION: Catalyzes the reversible transfer of a two-carbon ketol group from sedoheptulose-7-phosphate to glyceraldehyde-3- phosphate, producing xylulose-5-phosphate and ribose-5-phosphate. Catalyzes the transfer of a two-carbon ketol group from a ketose donor to an aldose acceptor, via a covalent intermediate with the cofactor thiamine pyrophosphate. {ECO:0000269|PubMed:17914867}.; CATALYTIC ACT…	eco:b2935	-0.61	2.3747e-05	0.000294978
TKT2	n.a.	FUNCTION: Catalyzes the reversible transfer of a two-carbon ketol group from sedoheptulose-7-phosphate to glyceraldehyde-3- phosphate, producing xylulose-5-phosphate and ribose-5-phosphate. Catalyzes the transfer of a two-carbon ketol group from a ketose donor to an aldose acceptor, via a covalent intermediate with the cofactor thiamine pyrophosphate (By similarity). {ECO:0000250}.; CATALYTIC ACT…	eco:b2465	1.1	0.157661	0.201423
TLDD	n.a.	FUNCTION: Metalloprotease involved in CcdA degradation. Suppresses the inhibitory activity of the carbon storage regulator (CsrA). {ECO:0000269|PubMed:12029038}.; MISCELLANEOUS: In strains containing the pMccB17 plasmid, required for the maturation and secretion of the antibiotic bacteriocin microcin B17 (MccB17). {ECO:0000305|PubMed:12029038}.; SIMILARITY: Belongs to the peptidase U62 family. {E…	eco:b3244	0.35	0.105556	0.142819
TNAA	Cytoplasm {ECO:0000305|PubMed:22380631}.	CATALYTIC ACTIVITY: L-tryptophan + H(2)O = indole + pyruvate + NH(3).; COFACTOR: Name=pyridoxal 5'-phosphate; Xref=ChEBI:CHEBI:597326;; PATHWAY: Amino-acid degradation; L-tryptophan degradation via pyruvate pathway; indole and pyruvate from L-tryptophan: step 1/1.; SUBUNIT: Homotetramer. {ECO:0000269|PubMed:16790938}.; INTERACTION: Self; NbExp=2; IntAct=EBI-371316, EBI-371316;; SUBCELLULAR LOCATI…	eco:b3708	-4.69	0.025439	0.0418895
TOLA	Cell inner membrane; Single-pass type II	FUNCTION: Involved in the TonB-independent uptake of group A colicins (colicins A, E1, E2, E3, and K). Necessary for the colicins to reach their respective targets after initial binding to the bacteria. Also involved in the translocation of bacteriophage DNA.; SUBUNIT: Interacts, via domain II, with porins OmpC, PhoE and LamB. {ECO:0000269|PubMed:8978668}.; INTERACTION: P04480:caa (xeno); NbExp=6…	eco:b0739	-0.59	0.0052601	0.0111359
TOLB	Periplasm {ECO:0000269|PubMed:7929011}.	FUNCTION: Involved in the TonB-independent uptake of group A colicins (colicins A, E1, E2, E3 and K). Necessary for the colicins to reach their respective targets after initial binding to the bacteria.; INTERACTION: P09883:col (xeno); NbExp=5; IntAct=EBI-7180728, EBI-1029888; P0A912:pal; NbExp=4; IntAct=EBI-7180728, EBI-1124760; P19934:tolA; NbExp=5; IntAct=EBI-7180728, EBI-1120026;; SUBCELLULAR …	eco:b0740	-0.83	4.6075e-06	0.000105563
TOLC	Cell outer membrane	FUNCTION: Outer membrane channel, which is required for the function of several efflux systems such as AcrAB-TolC, AcrEF-TolC, EmrAB-TolC and MacAB-TolC. These systems are involved in export of antibiotics and other toxic compounds from the cell. TolC is also involved in import of colicin E1 into the cells. {ECO:0000269|PubMed:11274125, ECO:0000269|PubMed:15228545, ECO:0000269|PubMed:18955484, EC…	eco:b3035	-0.97	2.252e-05	0.000294978
TOLQ	Cell inner membrane; Multi-pass membrane	FUNCTION: Involved in the TonB-independent uptake of group A colicins (colicins A, E1, E2, E3, and K).; SUBCELLULAR LOCATION: Cell inner membrane; Multi-pass membrane protein.; SIMILARITY: Belongs to the ExbB/TolQ family. {ECO:0000305}.	eco:b0737	-0.35	0.00069533	0.00238962
TOP1	n.a.	FUNCTION: Releases the supercoiling and torsional tension of DNA, which is introduced during the DNA replication and transcription, by transiently cleaving and rejoining one strand of the DNA duplex. Introduces a single-strand break via transesterification at a target site in duplex DNA. The scissile phosphodiester is attacked by the catalytic tyrosine of the enzyme, resulting in the formation of…	eco:b1274	0.05	0.18184	0.228352
TPIS	Cytoplasm {ECO:0000305}.	CATALYTIC ACTIVITY: D-glyceraldehyde 3-phosphate = glycerone phosphate. {ECO:0000255|HAMAP-Rule:MF_00147}.; PATHWAY: Carbohydrate biosynthesis; gluconeogenesis. {ECO:0000255|HAMAP-Rule:MF_00147}.; PATHWAY: Carbohydrate degradation; glycolysis; D-glyceraldehyde 3- phosphate from glycerone phosphate: step 1/1. {ECO:0000255|HAMAP- Rule:MF_00147}.; SUBUNIT: Homodimer. {ECO:0000255|HAMAP-Rule:MF_00147…	eco:b3919	-0.14	0.0104838	0.0200014
TPX	Periplasm.	FUNCTION: Has antioxidant activity. Could remove peroxides or H(2)O(2) within the catalase- and peroxidase-deficient periplasmic space.; INTERACTION: P0A8E1:ycfP; NbExp=3; IntAct=EBI-369411, EBI-9129402;; SUBCELLULAR LOCATION: Periplasm.; SIMILARITY: Belongs to the AhpC/TSA family. Tpx subfamily. {ECO:0000305}.; SIMILARITY: Contains 1 thioredoxin domain. {ECO:0000305}.	eco:b1324	-0.54	0.00010268	0.000677328
TREC	Cytoplasm.	CATALYTIC ACTIVITY: Alpha,alpha-trehalose 6-phosphate + H(2)O = D- glucose + D-glucose 6-phosphate.; SUBCELLULAR LOCATION: Cytoplasm.; SIMILARITY: Belongs to the glycosyl hydrolase 13 family. {ECO:0000305}.	eco:b4239	0.24	0.0151432	0.0271053
TRKA	Cell inner membrane	FUNCTION: Part of the constitutive potassium transport systems TrkG and TrkH. May regulate the transport activity of TrkG and TrkH systems. Binds to NAD(+) and NADH. {ECO:0000269|PubMed:2674131, ECO:0000269|PubMed:8412700}.; SUBCELLULAR LOCATION: Cell inner membrane {ECO:0000269|PubMed:2674131}; Peripheral membrane protein {ECO:0000269|PubMed:2674131}; Cytoplasmic side {ECO:0000269|PubMed:2674131…	eco:b3290	-0.16	0.45164	0.505033
TRMB	n.a.	FUNCTION: Catalyzes the formation of N(7)-methylguanine at position 46 (m7G46) in tRNA.; CATALYTIC ACTIVITY: S-adenosyl-L-methionine + guanine(46) in tRNA = S-adenosyl-L-homocysteine + N(7)-methylguanine(46) in tRNA. {ECO:0000269|PubMed:12730187}.; PATHWAY: tRNA modification; N(7)-methylguanine-tRNA biosynthesis.; SUBUNIT: Monomer. {ECO:0000269|PubMed:12730187}.; SIMILARITY: Belongs to the class …	eco:b2960	0.75	0.00071809	0.00243536
TRMJ	Cytoplasm {ECO:0000305}.	FUNCTION: Catalyzes the formation of 2'O-methylated cytidine (Cm32) or 2'O-methylated uridine (Um32) at position 32 in tRNA. {ECO:0000269|PubMed:16848900}.; CATALYTIC ACTIVITY: S-adenosyl-L-methionine + cytidine(32) in tRNA = S-adenosyl-L-homocysteine + 2'-O-methylcytidine(32) in tRNA.; CATALYTIC ACTIVITY: S-adenosyl-L-methionine + uridine(32) in tRNA = S-adenosyl-L-homocysteine + 2'-O-methylurid…	eco:b2532	0.21	0.039177	0.0591383
TRPA	n.a.	FUNCTION: The alpha subunit is responsible for the aldol cleavage of indoleglycerol phosphate to indole and glyceraldehyde 3- phosphate.; CATALYTIC ACTIVITY: L-serine + 1-C-(indol-3-yl)glycerol 3- phosphate = L-tryptophan + D-glyceraldehyde 3-phosphate + H(2)O. {ECO:0000255|HAMAP-Rule:MF_00131}.; PATHWAY: Amino-acid biosynthesis; L-tryptophan biosynthesis; L- tryptophan from chorismate: step 5/5.…	eco:b1260	-0.43	0.00028329	0.00124286
TRPB	n.a.	FUNCTION: The beta subunit is responsible for the synthesis of L- tryptophan from indole and L-serine.; CATALYTIC ACTIVITY: L-serine + 1-C-(indol-3-yl)glycerol 3- phosphate = L-tryptophan + D-glyceraldehyde 3-phosphate + H(2)O.; COFACTOR: Name=pyridoxal 5'-phosphate; Xref=ChEBI:CHEBI:597326;; PATHWAY: Amino-acid biosynthesis; L-tryptophan biosynthesis; L- tryptophan from chorismate: step 5/5.; SU…	eco:b1261	-0.52	0.106023	0.143075
TRUB	n.a.	FUNCTION: Responsible for synthesis of pseudouridine from uracil- 55 in the psi GC loop of transfer RNAs. {ECO:0000269|PubMed:11142385, ECO:0000269|PubMed:7489483}.; CATALYTIC ACTIVITY: tRNA uridine(55) = tRNA pseudouridine(55). {ECO:0000269|PubMed:7489483}.; BIOPHYSICOCHEMICAL PROPERTIES: Kinetic parameters: KM=148 nM for tRNA (at pH 7.5) {ECO:0000269|PubMed:15581587};; SIMILARITY: Belongs to th…	eco:b3166	0.02	0.68262	0.718878
TRXB	Cytoplasm.	CATALYTIC ACTIVITY: Thioredoxin + NADP(+) = thioredoxin disulfide + NADPH.; COFACTOR: Name=FAD; Xref=ChEBI:CHEBI:57692; Note=Binds 1 FAD per subunit.;; SUBUNIT: Homodimer. {ECO:0000269|PubMed:10947986}.; INTERACTION: P0AA25:trxA; NbExp=2; IntAct=EBI-1029826, EBI-368542;; SUBCELLULAR LOCATION: Cytoplasm.; MISCELLANEOUS: The active site is a redox-active disulfide bond.; SIMILARITY: Belongs to the …	eco:b0888	0.03	0.23526	0.28841
TSAC	Cytoplasm {ECO:0000255|HAMAP-Rule:MF_01852}.	FUNCTION: Required for the formation of a threonylcarbamoyl group on adenosine at position 37 (t(6)A37) in tRNAs that read codons beginning with adenine. Catalyzes the conversion of L-threonine, bicarbonate/CO(2) and ATP to give threonylcarbamoyl-AMP (TC-AMP) as the acyladenylate intermediate, with the release of pyrophosphate. Is also able to catalyze the reverse reaction in vitro, i.e. the form…	eco:b3282	0.31	0.24284	0.295245
TSAD	Cytoplasm {ECO:0000255|HAMAP-Rule:MF_01445,	FUNCTION: Required for the formation of a threonylcarbamoyl group on adenosine at position 37 (t(6)A37) in tRNAs that read codons beginning with adenine. Is probably involved in the transfer of the threonylcarbamoyl moiety of threonylcarbamoyl-AMP (TC-AMP) to the N6 group of A37, together with TsaE and TsaB. TsaD likely plays a direct catalytic role in this reaction. May also be involved in the m…	eco:b3064	0.09	0.115278	0.153953
TSX	Cell outer membrane; Multi-pass membrane	FUNCTION: Constitutes the receptor for colicin K and phage T6, and functions as substrate-specific channel for nucleosides and deoxynucleosides.; SUBCELLULAR LOCATION: Cell outer membrane; Multi-pass membrane protein.	eco:b0411	1.47	0.00042204	0.00165497
TTCA	Cytoplasm {ECO:0000255|HAMAP-Rule:MF_01850}.	FUNCTION: Required for the thiolation of cytidine in position 32 of tRNA, to form 2-thiocytidine (s(2)C32). {ECO:0000255|HAMAP- Rule:MF_01850, ECO:0000269|PubMed:14729701}.; INTERACTION: P0A6F5:groL; NbExp=1; IntAct=EBI-1123658, EBI-543750;; SUBCELLULAR LOCATION: Cytoplasm {ECO:0000255|HAMAP-Rule:MF_01850}.; DISRUPTION PHENOTYPE: Loss of cytidine thiolation in position 32 of some tRNA species. {E…	eco:b1344	0.09	0.184964	0.231993
TYPA	n.a.	FUNCTION: Probably interacts with the ribosomes in a GTP dependent manner. GTPase that mediates interactions between enteropathogenic E.coli (EPEC) and epithelial cells.; INTERACTION: P75864:rlmL; NbExp=3; IntAct=EBI-562154, EBI-547718;; PTM: Phosphorylated on tyrosine residues. {ECO:0000269|PubMed:7783627, ECO:0000269|PubMed:9642082}.; SIMILARITY: Belongs to the TRAFAC class translation factor G…	eco:b3871	0.41	4.2888e-05	0.000401977
TYPH	n.a.	FUNCTION: The enzymes which catalyze the reversible phosphorolysis of pyrimidine nucleosides are involved in the degradation of these compounds and in their utilization as carbon and energy sources, or in the rescue of pyrimidine bases for nucleotide synthesis.; CATALYTIC ACTIVITY: Thymidine + phosphate = thymine + 2-deoxy- alpha-D-ribose 1-phosphate.; PATHWAY: Pyrimidine metabolism; dTMP biosynt…	eco:b4382	2.12	0.0023371	0.00580863
TYRB	Cytoplasm.	FUNCTION: Broad-specificity enzyme that catalyzes the transamination of 2-ketoisocaproate, p-hydroxyphenylpyruvate, and phenylpyruvate to yield leucine, tyrosine, and phenylalanine, respectively. In vitro, is able to catalyze the conversion of beta-methyl phenylpyruvate to the nonproteinogenic amino acid (2S,3S)-beta-methyl-phenylalanine, a building block of the antibiotic mannopeptimycin produce…	eco:b4054	0.02	0.45148	0.505033
TYRR	n.a.	FUNCTION: Involved in transcriptional regulation of aromatic amino acid biosynthesis and transport. Modulates the expression of at least 8 unlinked operons. Seven of these operons are regulated in response to changes in the concentration of the three aromatic amino acids (phenylalanine, tyrosine and tryptophan). These amino acids are suggested to act as co-effectors which bind to the TyrR protein…	eco:b1323	0.04	0.46284	0.515879
TYSY	Cytoplasm.	FUNCTION: Provides the sole de novo source of dTMP for DNA biosynthesis. This protein also binds to its mRNA thus repressing its own translation.; CATALYTIC ACTIVITY: 5,10-methylenetetrahydrofolate + dUMP = dihydrofolate + dTMP. {ECO:0000255|HAMAP-Rule:MF_00008}.; PATHWAY: Pyrimidine metabolism; dTTP biosynthesis. {ECO:0000255|HAMAP-Rule:MF_00008}.; SUBUNIT: Homodimer.; SUBCELLULAR LOCATION: Cyto…	eco:b2827	0.11	0.151176	0.194366
UBIB	Cell inner membrane {ECO:0000255|HAMAP-	FUNCTION: Is probably a protein kinase regulator of UbiI activity which is involved in aerobic coenzyme Q (ubiquinone) biosynthesis. {ECO:0000255|HAMAP-Rule:MF_00414, ECO:0000269|PubMed:10960098, ECO:0000269|PubMed:9422602}.; PATHWAY: Cofactor biosynthesis; ubiquinone biosynthesis [regulation].; SUBCELLULAR LOCATION: Cell inner membrane {ECO:0000255|HAMAP- Rule:MF_00414, ECO:0000269|PubMed:159199…	eco:b3835	-0.63	0.0114232	0.0214133
UBID	Cell membrane {ECO:0000305|PubMed:782527};	FUNCTION: Catalyzes the decarboxylation of 3-octaprenyl-4-hydroxy benzoate to 2-octaprenylphenol. {ECO:0000269|PubMed:782527}.; COFACTOR: Name=Mn(2+); Xref=ChEBI:CHEBI:29035; Evidence={ECO:0000269|PubMed:782527}; Note=Divalent metal ions. Preferably manganese. {ECO:0000269|PubMed:782527};; ENZYME REGULATION: Requires phospholipid, a metal ion, dithiothreitol and at least one other so far unidenti…	eco:b3843	-0.95	0.00089509	0.00288387
UBIE	n.a.	FUNCTION: Methyltransferase required for the conversion of demethylmenaquinol (DMKH2) to menaquinol (MKH2) and the conversion of 2-polyprenyl-6-methoxy-1,4-benzoquinol (DDMQH2) to 2- polyprenyl-3-methyl-6-methoxy-1,4-benzoquinol (DMQH2). {ECO:0000255|HAMAP-Rule:MF_01813, ECO:0000269|PubMed:9045837}.; CATALYTIC ACTIVITY: A demethylmenaquinol + S-adenosyl-L-methionine = a menaquinol + S-adenosyl-L-…	eco:b3833	0.1	0.30344	0.358278
UCPA	n.a.	SIMILARITY: Belongs to the short-chain dehydrogenases/reductases (SDR) family. {ECO:0000305}.	eco:b2426	-2.83	3.8687e-05	0.000397729
UDG	n.a.	CATALYTIC ACTIVITY: UDP-glucose + 2 NAD(+) + H(2)O = UDP- glucuronate + 2 NADH.; PATHWAY: Nucleotide-sugar biosynthesis; UDP-alpha-D-glucuronate biosynthesis; UDP-alpha-D-glucuronate from UDP-alpha-D-glucose: step 1/1.; PATHWAY: Bacterial outer membrane biogenesis; lipopolysaccharide biosynthesis.; INTERACTION: P0A8F8:uvrB; NbExp=2; IntAct=EBI-1120497, EBI-552176;; PTM: Phosphorylated on a tyrosi…	eco:b2028	-0.27	0.00107777	0.00324459
UDP	Cytoplasm.	FUNCTION: Catalyzes the reversible phosphorylytic cleavage of uridine and deoxyuridine to uracil and ribose- or deoxyribose-1- phosphate. The produced molecules are then utilized as carbon and energy sources or in the rescue of pyrimidine bases for nucleotide synthesis.; CATALYTIC ACTIVITY: Uridine + phosphate = uracil + alpha-D-ribose 1-phosphate.; PATHWAY: Pyrimidine metabolism; UMP biosynthesi…	eco:b3831	0.98	3.8222e-05	0.000397729
UPP	n.a.	FUNCTION: Catalyzes the conversion of uracil and 5-phospho-alpha- D-ribose 1-diphosphate (PRPP) to UMP and diphosphate.; CATALYTIC ACTIVITY: UMP + diphosphate = uracil + 5-phospho-alpha- D-ribose 1-diphosphate. {ECO:0000269|PubMed:8856065}.; COFACTOR: Name=Mg(2+); Xref=ChEBI:CHEBI:18420; Note=Binds 1 Mg(2+) ion per subunit. The magnesium is bound as Mg- PRPP.;; ENZYME REGULATION: Allosterically a…	eco:b2498	-0.66	7.7319e-05	0.000581868
URK	Cytoplasm.	CATALYTIC ACTIVITY: ATP + uridine = ADP + UMP.; CATALYTIC ACTIVITY: ATP + cytidine = ADP + CMP.; PATHWAY: Pyrimidine metabolism; CTP biosynthesis via salvage pathway; CTP from cytidine: step 1/3.; PATHWAY: Pyrimidine metabolism; UMP biosynthesis via salvage pathway; UMP from uridine: step 1/1.; SUBUNIT: Homotetramer.; SUBCELLULAR LOCATION: Cytoplasm.; SIMILARITY: Belongs to the uridine kinase fam…	eco:b2066	0.14	0.016098	0.0285663
USG	n.a.	INTERACTION: P0A6K3:def; NbExp=1; IntAct=EBI-548921, EBI-548913;; SIMILARITY: Belongs to the aspartate-semialdehyde dehydrogenase family. {ECO:0000305}.	eco:b2319	0.14	0.37452	0.430468
USHA	Periplasm. Note=Exported from the cell,	FUNCTION: Degradation of external UDP-glucose to uridine monophosphate and glucose-1-phosphate, which can then be used by the cell.; CATALYTIC ACTIVITY: UDP-sugar + H(2)O = UMP + alpha-D-aldose 1- phosphate.; CATALYTIC ACTIVITY: A 5'-ribonucleotide + H(2)O = a ribonucleoside + phosphate.; COFACTOR: Name=Zn(2+); Xref=ChEBI:CHEBI:29105; Note=Binds 2 Zn(2+) ions per subunit.;; ENZYME REGULATION: The…	eco:b0480	-2.14	0.024043	0.0401106
USPA	Cytoplasm.	FUNCTION: Required for resistance to DNA-damaging agents.; SUBUNIT: Homodimer. {ECO:0000250}.; INTERACTION: Self; NbExp=2; IntAct=EBI-552843, EBI-552843;; SUBCELLULAR LOCATION: Cytoplasm.; INDUCTION: During growth inhibition caused by the exhaustion of any of a variety of nutrients (carbon, nitrogen, phosphate, sulfate, required amino acid) or by the presence of a variety of toxic agents. Positiv…	eco:b3495	-3.37	0.02096	0.035484
USPE	Cytoplasm {ECO:0000250}.	FUNCTION: Required for resistance to DNA-damaging agents. {ECO:0000269|PubMed:11849540}.; SUBCELLULAR LOCATION: Cytoplasm {ECO:0000250}.; INDUCTION: During growth inhibition caused by the exhaustion of any of a variety of nutrients (carbon, nitrogen, phosphate, sulfate, required amino acid) or by the presence of a variety of toxic agents. Positively regulated by guanosine 3',5'-bisphosphate (ppGp…	eco:b1333	-1.68	0.024579	0.0407411
USPF	n.a.	SUBUNIT: Homodimer. {ECO:0000305}.; SIMILARITY: Belongs to the universal stress protein A family. {ECO:0000305}.	eco:b1376	-4.55	0.0031579	0.00739953
USPG	n.a.	SUBUNIT: Interacts with GroEL. {ECO:0000269|PubMed:12071968}.; INTERACTION: P0A6F5:groL; NbExp=4; IntAct=EBI-561722, EBI-543750;; INDUCTION: By starvation, heat shock and in response to some toxic agents. {ECO:0000269|PubMed:12071968}.; SIMILARITY: Belongs to the universal stress protein A family. {ECO:0000305}.	eco:b0607	-2.56	1.83376e-05	0.000294978
UUP	n.a.	SIMILARITY: Belongs to the ABC transporter superfamily. ABCF family. EF3 subfamily. {ECO:0000305}.; SIMILARITY: Contains 2 ABC transporter domains. {ECO:0000255|PROSITE-ProRule:PRU00434}.; SEQUENCE CAUTION: Sequence=X81561; Type=Frameshift; Positions=407, 437, 541, 617; Evidence={ECO:0000305};	eco:b0949	0.12	0.62986	0.672242
UVRA	Cytoplasm {ECO:0000255|HAMAP-Rule:MF_00205}.	FUNCTION: The UvrABC repair system catalyzes the recognition and processing of DNA lesions. UvrA is an ATPase and a DNA-binding protein. A damage recognition complex composed of 2 UvrA and 2 UvrB subunits scans DNA for abnormalities. When the presence of a lesion has been verified by UvrB, the UvrA molecules dissociate. {ECO:0000255|HAMAP-Rule:MF_00205}.; SUBUNIT: Forms a heterotetramer with UvrB…	eco:b4058	-0.64	0.65852	0.696343
UXUA	n.a.	FUNCTION: Catalyzes the dehydration of D-mannonate. {ECO:0000269|PubMed:3038546}.; CATALYTIC ACTIVITY: D-mannonate = 2-dehydro-3-deoxy-D-gluconate + H(2)O. {ECO:0000269|PubMed:3038546}.; COFACTOR: Name=Fe(2+); Xref=ChEBI:CHEBI:29033; Evidence={ECO:0000269|PubMed:3038546}; Name=Mn(2+); Xref=ChEBI:CHEBI:29035; Evidence={ECO:0000269|PubMed:3038546}; Note=Mn(2+) can substitute for iron, but in higher…	eco:b4322	-0.57	0.00064309	0.00227064
UXUB	n.a.	CATALYTIC ACTIVITY: D-mannonate + NAD(+) = D-fructuronate + NADH.; PATHWAY: Carbohydrate metabolism; pentose and glucuronate interconversion.; SIMILARITY: Belongs to the mannitol dehydrogenase family. UxuB subfamily. {ECO:0000305}.	eco:b4323	-0.73	0.0155952	0.0277697
WECB	Cytoplasm {ECO:0000255|HAMAP-Rule:MF_02028,	FUNCTION: Catalyzes the reversible epimerization at C-2 of UDP-N- acetylglucosamine (UDP-GlcNAc) and thereby provides bacteria with UDP-N-acetylmannosamine (UDP-ManNAc), the activated donor of ManNAc residues. Also involved in bacteriophage N4 adsorption. {ECO:0000269|PubMed:15210128, ECO:0000269|PubMed:7559340, ECO:0000269|PubMed:8170390, ECO:0000269|PubMed:8226648, ECO:0000269|Ref.9}.; CATALYTI…	eco:b3786	0.78	0.0059165	0.0122243
WECC	n.a.	FUNCTION: Catalyzes the four-electron oxidation of UDP-N-acetyl-D- mannosamine (UDP-ManNAc), reducing NAD(+) and releasing UDP-N- acetylmannosaminuronic acid (UDP-ManNAcA). {ECO:0000255|HAMAP- Rule:MF_02029, ECO:0000269|PubMed:381306}.; CATALYTIC ACTIVITY: UDP-N-acetyl-alpha-D-mannosamine + 2 NAD(+) + H(2)O = UDP-N-acetyl-alpha-D-mannosaminuronate + 2 NADH. {ECO:0000255|HAMAP-Rule:MF_02029, ECO:0…	eco:b3787	0.24	0.148739	0.191927
WECE	n.a.	FUNCTION: Catalyzes the synthesis of dTDP-4-amino-4,6-dideoxy-D- galactose (dTDP-Fuc4N) from dTDP-4-keto-6-deoxy-D-glucose (dTDP-D- Glc4O) and L-glutamate. {ECO:0000255|HAMAP-Rule:MF_02026, ECO:0000269|PubMed:15271350}.; CATALYTIC ACTIVITY: dTDP-4-amino-4,6-dideoxy-alpha-D-galactose + 2-oxoglutarate = dTDP-4-dehydro-6-deoxy-alpha-D-galactose + L- glutamate. {ECO:0000255|HAMAP-Rule:MF_02026, ECO:0…	eco:b3791	0.41	0.00134025	0.00378575
WZZB	Cell inner membrane	FUNCTION: Confers a modal distribution of chain length on the O- antigen component of lipopolysaccharide (LPS). Gives rise to a reduced number of short chain molecules and increases in numbers of longer molecules.; PATHWAY: Bacterial outer membrane biogenesis; lipopolysaccharide biosynthesis.; SUBUNIT: Homodimer. {ECO:0000269|PubMed:16079137}.; SUBCELLULAR LOCATION: Cell inner membrane {ECO:00002…	eco:b2027	-0.06	0.81836	0.842045
WZZE	Cell inner membrane {ECO:0000255|HAMAP-	FUNCTION: Modulates the polysaccharide chain length of enterobacterial common antigen (ECA). Required for the assembly of the phosphoglyceride-linked form of ECA (ECA(PG)) and the water- soluble cyclic form of ECA (ECA(CYC)). {ECO:0000269|PubMed:10515954, ECO:0000269|PubMed:16199561}.; PATHWAY: Bacterial outer membrane biogenesis; enterobacterial common antigen biosynthesis. {ECO:0000255|HAMAP-Ru…	eco:b3785	0.45	0.0047161	0.0101935
XGPT	Cell inner membrane {ECO:0000305};	FUNCTION: Acts on guanine, xanthine and to a lesser extent hypoxanthine. {ECO:0000269|PubMed:9100006}.; CATALYTIC ACTIVITY: XMP + diphosphate = 5-phospho-alpha-D-ribose 1-diphosphate + xanthine.; COFACTOR: Name=Mg(2+); Xref=ChEBI:CHEBI:18420; Evidence={ECO:0000269|PubMed:9100006}; Note=Binds 1 Mg(2+) ion per subunit. {ECO:0000269|PubMed:9100006};; ENZYME REGULATION: Inhibited by thioguanine, GMP …	eco:b0238	0.13	0.051363	0.0747956
YAAA	n.a.	n.a.	n.a.	-0.34	0.0021236	0.00548354
YADG	n.a.	SIMILARITY: Belongs to the ABC transporter superfamily. {ECO:0000305}.; SIMILARITY: Contains 1 ABC transporter domain. {ECO:0000255|PROSITE-ProRule:PRU00434}.	eco:b0127	-0.08	0.43356	0.487992
YAEH	n.a.	SIMILARITY: Belongs to the UPF0325 family. {ECO:0000255|HAMAP- Rule:MF_01519}.	eco:b0163	-1.04	0.00024478	0.0011317
[truncated: 129 more rows]

## Sheet: S2
Table S2 Consequences of targeting the scFv BL1 post-translationally to the Sec-translocon.
Production of OmpA-BL1 was induced with IPTG in Tuner(DE3) cells (see the Methods section).
[truncated: 1,038 more rows]

## Sheet: S3
Table S3 Impact of the targeting pathway of the scFv BL1 on the cell physiology.
[truncated: 147 more rows]
